# Supplementary material for: Reestablishment of p53/Arf and interferon-β pathways mediated by a novel adenoviral vector potentiates antiviral response and immunogenic cell death
Source: Cell Death Discov. 2017 Mar 20;3:17017–. doi: 10.1038/cddiscovery.2017.17 (PMC5357668; doi:10.1038/cddiscovery.2017.17)
Supplement: Supplementary Information [file cddiscovery201717-s1.xls]

## Sheet: chart_Cluster1
Category	Term	Count	%	PValue	Genes	List Total	Pop Hits	Pop Total	Fold Enrichment	Bonferroni	Benjamini	FDR
GOTERM_BP_FAT	GO:0006955~immune response	16	3.13725e+16	23.5549	NM_145545, NM_145227, NM_001001892, NM_030150, NM_016850, NM_145211, NM_010260, NM_001039647, NM_013683, NM_027835, NM_018734, NM_011579, NM_008620, NM_008326, NM_011852, NM_011854	29	455	13188	1.59915e+16	2960.96	2960.96	2708.94
INTERPRO	IPR003191:Guanylate-binding protein, C-terminal	5	9.80392e+15	3.73054e+07	NM_018734, NM_145545, NM_010260, NM_008620, NM_001039647	43	9	17319	2.2376e+16	3.28288e+09	3.28288e+09	4.04077e+09
INTERPRO	IPR015894:Guanylate-binding protein, N-terminal	5	9.80392e+15	2.10211e+08	NM_018734, NM_145545, NM_010260, NM_008620, NM_001039647	43	13	17319	1.54911e+16	1.84985e+10	9.24928e+08	2.27692e+11
INTERPRO	IPR007743:Interferon-inducible GTPase	5	9.80392e+15	2.93779e+08	NM_018738, NM_001033767, NM_011579, NM_008326, NM_021792	43	14	17319	1.43846e+16	2.58525e+10	8.6175e+08	3.18209e+11
GOTERM_MF_FAT	GO:0003924~GTPase activity	8	1.56863e+16	7.32594e+07	NM_018734, NM_145545, NM_018738, NM_010260, NM_011579, NM_008620, NM_001039647, NM_021792	39	127	12928	2.08811e+16	6.00725e+10	6.00725e+10	7.82641e+10
GOTERM_BP_FAT	GO:0009615~response to virus	6	1.17647e+15	3.02915e+09	NM_015783, NM_145211, NM_016850, NM_010510, NM_011579, NM_027835	29	69	13188	3.95442e+15	3.84694e+09	1.92349e+11	3.51291e+11
GOTERM_MF_FAT	GO:0005525~GTP binding	10	1.96078e+16	6.02496e+08	NM_018734, NM_145545, NM_018738, NM_010260, NM_001033767, NM_011579, NM_008620, NM_001039647, NM_008326, NM_021792	39	352	12928	9.41725e+15	4.94035e+10	2.47021e+11	6.43654e+11
GOTERM_MF_FAT	GO:0019001~guanyl nucleotide binding	10	1.96078e+16	7.44254e+08	NM_018734, NM_145545, NM_018738, NM_010260, NM_001033767, NM_011579, NM_008620, NM_001039647, NM_008326, NM_021792	39	361	12928	9.18247e+15	6.1027e+10	2.03428e+11	7.95096e+11
GOTERM_MF_FAT	GO:0032561~guanyl ribonucleotide binding	10	1.96078e+16	7.44254e+08	NM_018734, NM_145545, NM_018738, NM_010260, NM_001033767, NM_011579, NM_008620, NM_001039647, NM_008326, NM_021792	39	361	12928	9.18247e+15	6.1027e+10	2.03428e+11	7.95096e+11
GOTERM_MF_FAT	GO:0032553~ribonucleotide binding	18	3.52941e+16	3.58993e+09	NM_145545, NM_145227, NM_145211, NM_030150, NM_010260, NM_001039647, NM_020557, NM_013683, NM_027835, NM_021792, NM_018734, NM_018738, NM_001033767, NM_011579, NM_008620, NM_008326, NM_011852, NM_011854	39	1785	12928	3.34273e+16	2.94332e+12	7.3591e+10	0.0038351145374093676
GOTERM_MF_FAT	GO:0032555~purine ribonucleotide binding	18	3.52941e+16	3.58993e+09	NM_145545, NM_145227, NM_145211, NM_030150, NM_010260, NM_001039647, NM_020557, NM_013683, NM_027835, NM_021792, NM_018734, NM_018738, NM_001033767, NM_011579, NM_008620, NM_008326, NM_011852, NM_011854	39	1785	12928	3.34273e+16	2.94332e+12	7.3591e+10	0.0038351145374093676
KEGG_PATHWAY	mmu04622:RIG-I-like receptor signaling pathway	5	9.80392e+15	5.71549e+09	NM_015783, NM_016850, NM_030150, NM_010510, NM_027835	12	67	5621	3.49565e+15	1.14304e+12	1.14304e+12	0.0043499314606787465
GOTERM_MF_FAT	GO:0017076~purine nucleotide binding	18	3.52941e+16	6.31098e+09	NM_145545, NM_145227, NM_145211, NM_030150, NM_010260, NM_001039647, NM_020557, NM_013683, NM_027835, NM_021792, NM_018734, NM_018738, NM_001033767, NM_011579, NM_008620, NM_008326, NM_011852, NM_011854	39	1859	12928	3.20967e+15	5.17368e+10	1.03495e+12	0.006741914561203544
GOTERM_MF_FAT	GO:0000166~nucleotide binding	18	3.52941e+16	5.06344e+10	NM_145545, NM_145227, NM_145211, NM_030150, NM_010260, NM_001039647, NM_020557, NM_013683, NM_027835, NM_021792, NM_018734, NM_018738, NM_001033767, NM_011579, NM_008620, NM_008326, NM_011852, NM_011854	39	2169	12928	2.75093e+16	0.004143519054190636	6.91782e+11	0.05408027769768786
GOTERM_MF_FAT	GO:0003723~RNA binding	9	1.76471e+16	3.84403e+12	NM_001113527, NM_031159, NM_145227, NM_145211, NM_030150, NM_021394, NM_011852, NM_011854, NM_027835	39	625	12928	4.77342e+15	0.031035280940086896	0.004493740994208517	0.40989991152641236
SP_PIR_KEYWORDS	immune response	5	9.80392e+15	6.50705e+11	NM_001001892, NM_030150, NM_008326, NM_013683, NM_027835	39	184	17569	1.22415e+16	0.05320912056021454	0.05320912056021454	0.6962494785804907
GOTERM_BP_FAT	GO:0006952~defense response	6	1.17647e+15	0.001864157916661305	NM_001001892, NM_030150, NM_010510, NM_008326, NM_013683, NM_027835	29	428	13188	6.37512e+15	0.21098425123275133	0.07595052645256994	2.14065e+16
SP_PIR_KEYWORDS	nucleotide-binding	10	1.96078e+16	0.006633300576836941	NM_018734, NM_145211, NM_030150, NM_010260, NM_008326, NM_020557, NM_013683, NM_011854, NM_027835, NM_021792	39	1623	17569	2.77564e+15	0.4282500251661595	0.24385849549582284	6.8946e+15
SP_PIR_KEYWORDS	rna-binding	5	9.80392e+15	0.0196402710323298	NM_001113527, NM_145211, NM_030150, NM_011854, NM_027835	39	481	17569	4.68282e+15	0.8110360760815083	0.4261571612807965	1.91774e+16
SP_PIR_KEYWORDS	nucleus	15	2.94118e+16	0.021218755425891155	NM_008394, NM_016850, NM_027320, NM_001039530, NM_027835, NM_021792, NM_013673, NM_001113527, NM_172893, NM_001037713, NM_019963, NM_001045481, NM_001013371, NM_009099, NM_009283	39	3759	17569	1.79763e+16	0.8349583111028207	0.3626200250431648	2.05633e+16
SP_PIR_KEYWORDS	cytoplasm	13	2.54902e+15	0.02153963648420959	NM_015783, NM_018734, NM_133871, NM_016850, NM_030150, NM_019963, NM_001037713, NM_023835, NM_001039530, NM_001013371, NM_027835, NM_009283, NM_021792	39	3015	17569	1.9424e+16	0.8394419998769251	0.3063723612411837	2.08424e+15
SP_PIR_KEYWORDS	zinc	9	1.76471e+16	0.042670452955241606	NM_031159, NM_030150, NM_172893, NM_001037713, NM_199146, NM_023835, NM_001013371, NM_009099, NM_027835	39	1862	17569	2.17744e+15	0.9743455381762246	0.45692415732918745	3.73795e+16
