# Supplementary material for: Reestablishment of p53/Arf and interferon-β pathways mediated by a novel adenoviral vector potentiates antiviral response and immunogenic cell death
Source: Cell Death Discov. 2017 Mar 20;3:17017–. doi: 10.1038/cddiscovery.2017.17 (PMC5357668; doi:10.1038/cddiscovery.2017.17)
Supplement: Supplementary Information [file cddiscovery201717-s2.xls]

## Sheet: chart_Cluster2
Category	Term	Count	%	PValue	Genes	List Total	Pop Hits	Pop Total	Fold Enrichment	Bonferroni	Benjamini	FDR
KEGG_PATHWAY	mmu04115:p53 signaling pathway	13	3.1401e+15	2.04425e+09	NM_010786, NM_009810, NM_007987, NM_026557, NM_013882, NM_022654, NM_008655, NM_009877, NM_001013370, NM_009684, NM_007836, NM_016910, NM_144907	156	67	5621	6.99129e+15	2.80059e+11	2.80059e+11	2.40285e+11
GOTERM_BP_FAT	GO:0044093~positive regulation of molecular function	22	5.31401e+15	4.30628e+09	NM_021356, NM_011648, NM_027106, NM_026179, NM_001042605, NM_001038887, NM_010107, NM_144824, NM_008884, NM_010304, NM_011941, NM_007447, NM_016811, NM_175540, NM_008655, NM_007569, NM_010851, NM_183288, NM_011578, NM_009684, NM_028728, NM_013931	293	305	13188	3.24664e+16	0.007892263751096529	0.007892263751096529	0.007331528516618668
GOTERM_BP_FAT	GO:0051338~regulation of transferase activity	16	3.86473e+15	3.47228e+11	NM_021356, NM_009810, NM_027106, NM_001042605, NM_001038887, NM_010107, NM_144824, NM_012000, NM_011941, NM_016811, NM_008655, NM_009877, NM_009029, NM_007836, NM_144855, NM_013931	293	198	13188	3.63719e+16	0.06189286916076531	0.03144069317401388	0.059101917962223194
SP_PIR_KEYWORDS	Apoptosis	21	5.07246e+15	5.39584e+11	NM_001080995, NM_029083, NM_009810, NM_007987, XM_001479995, NM_020483, NM_133641, NM_022654, NM_008654, NM_008655, NM_013929, NM_027878, NM_009400, NM_021897, NM_009877, NM_010139, NM_007859, NM_145423, NM_001010836, NM_025347, NM_009684, NM_020275	385	336	17569	2.85211e+16	0.015845241220529993	0.015845241220529993	0.0719331851114724
GOTERM_BP_FAT	GO:0007242~intracellular signaling cascade	40	966183574879227	5.58238e+10	NM_018825, NM_011648, NM_027106, NM_009469, NM_139154, NM_001042605, NM_001038887, NM_008884, NM_011272, NM_153587, NM_011941, NM_144804, NM_172612, NM_008284, NM_008655, NM_009157, NM_008999, NM_013931, NM_010442, NM_001113461, NM_007955, NM_021356, NM_001113360, NM_183019, NM_010107, NM_013738, NM_010304, NM_172520, NM_130862, NM_133641, NM_016811, NM_009167, NM_001033329, NM_172734, NM_010851,…	293	913	13188	1.97197e+15	0.09761914860552534	0.03365999956223542	0.09500188116394748
SP_PIR_KEYWORDS	phosphoprotein	175	4.22705e+16	6.8822e+10	NM_013626, NM_010111, NM_144805, NM_013882, NM_026735, NM_007920, NM_012048, NM_007927, NM_198167, NM_144804, NM_177208, NM_172257, NM_011125, NM_011729, NM_001024602, NM_008202, NM_024289, NM_001010836, NM_011430, NM_030143, NM_010288, NM_001081287, NM_019976, NM_011224, NM_173388, NM_001039077, NM_145996, NM_001128170, NM_027154, NM_001113360, NM_008778, NM_019990, NM_009510, NM_001102436, NM_1…	385	6294	17569	1.26881e+15	0.020165916408253493	0.01013431032702905	0.09173982195512798
GOTERM_BP_FAT	GO:0043085~positive regulation of catalytic activity	18	4.34783e+16	6.88267e+10	NM_021356, NM_011648, NM_027106, NM_026179, NM_001042605, NM_001038887, NM_010107, NM_144824, NM_008884, NM_010304, NM_011941, NM_007447, NM_016811, NM_008655, NM_007569, NM_183288, NM_009684, NM_013931	293	260	13188	3.11609e+15	0.11895406171253242	0.03116540452413319	0.11711830274429014
GOTERM_BP_FAT	GO:0045859~regulation of protein kinase activity	14	3.38164e+16	2.43767e+12	NM_021356, NM_009810, NM_027106, NM_001042605, NM_001038887, NM_010107, NM_011941, NM_016811, NM_008655, NM_009877, NM_009029, NM_007836, NM_144855, NM_013931	293	185	13188	3.40618e+15	0.3614699466340231	0.08581041642562748	0.41422338742644893
GOTERM_BP_FAT	GO:0043549~regulation of kinase activity	14	3.38164e+16	3.32701e+11	NM_021356, NM_009810, NM_027106, NM_001042605, NM_001038887, NM_010107, NM_011941, NM_016811, NM_008655, NM_009877, NM_009029, NM_007836, NM_144855, NM_013931	293	191	13188	3.29918e+15	0.45788234768684277	0.09701141941923352	0.5649425946570807
GOTERM_BP_FAT	GO:0006793~phosphorus metabolic process	36	8.69565e+15	3.35018e+11	NM_009465, NM_027106, NM_172821, NM_009469, NM_001042605, NM_001038887, NM_026735, NM_008884, NM_153587, NM_011941, NM_010090, NM_008655, NM_145744, NM_152804, NM_178907, NM_009157, NM_032418, NM_011578, NM_022019, NM_013931, NM_011207, NM_001113461, NM_007955, NM_021356, NM_008778, NM_010107, NM_207232, NM_145587, NM_172498, NM_001098231, NM_172734, NM_010139, NM_010831, NM_010718, NM_016910, NM…	293	858	13188	1.88854e+16	0.46018902061794775	0.08430927295964186	0.568865776447014
GOTERM_BP_FAT	GO:0006796~phosphate metabolic process	36	8.69565e+15	3.35018e+11	NM_009465, NM_027106, NM_172821, NM_009469, NM_001042605, NM_001038887, NM_026735, NM_008884, NM_153587, NM_011941, NM_010090, NM_008655, NM_145744, NM_152804, NM_178907, NM_009157, NM_032418, NM_011578, NM_022019, NM_013931, NM_011207, NM_001113461, NM_007955, NM_021356, NM_008778, NM_010107, NM_207232, NM_145587, NM_172498, NM_001098231, NM_172734, NM_010139, NM_010831, NM_010718, NM_016910, NM…	293	858	13188	1.88854e+16	0.46018902061794775	0.08430927295964186	0.568865776447014
SP_PIR_KEYWORDS	cytoplasm	93	2.24638e+16	3.79885e+11	NM_023328, XM_001479995, NM_018808, NM_026735, NM_001110271, NM_013882, NM_027185, NM_172612, NM_025821, NM_001024602, NM_019750, NM_019547, NM_027406, NM_016900, NM_007859, NM_001010836, NM_011430, NM_030143, NM_009684, NM_019976, XM_908231, NM_011207, NM_001128170, NM_015763, NM_001113360, NM_009810, NM_145953, NM_026557, NM_021499, NM_013872, NM_001103178, NM_009510, NM_008812, NM_172498, NM_0…	385	3015	17569	1.40761e+15	0.10637335944815962	0.03679505741475608	0.5054161779829203
INTERPRO	IPR001849:Pleckstrin homology	16	3.86473e+15	5.58605e+11	NM_018825, NM_177606, NM_001113461, NM_021356, NM_198664, NM_001113360, NM_001008232, NM_183019, NM_013738, NM_027185, NM_172520, NM_001081039, NM_133641, NM_001033329, NM_183288, NM_024289	375	260	17319	2.84209e+16	0.33791808179213256	0.33791808179213256	0.8450178191690028
GOTERM_BP_FAT	GO:0008219~cell death	24	5.7971e+15	7.98568e+10	NM_001080995, NM_007987, XM_001479995, NM_001038887, NM_020483, NM_008884, NM_008654, NM_022654, NM_008655, NM_009400, NM_027878, NM_009877, NM_007859, NM_025347, NM_001010836, NM_145423, NM_009684, NM_029083, NM_009810, NM_012000, NM_133641, NM_013929, NM_175540, NM_021897, NM_020275	293	502	13188	2.15188e+16	0.7700635689362452	0.167851234425466	1.35096e+16
GOTERM_BP_FAT	GO:0042127~regulation of cell proliferation	25	6.03865e+15	8.69925e+11	NM_008808, NM_010442, NM_007398, NM_007955, NM_009810, NM_008357, NM_013904, NM_027196, NM_007671, NM_010807, NM_023065, NM_009121, NM_022415, NM_008884, NM_024223, NM_007447, NM_008284, NM_010851, NM_007569, NM_009877, NM_016900, NM_011578, NM_009029, NM_009855, NM_008005	293	537	13188	2.09545e+16	0.7983777809320378	0.1629980152654218	1.47084e+16
GOTERM_BP_FAT	GO:0000165~MAPKKK cascade	10	2.41546e+16	9.02738e+11	NM_008655, NM_021356, NM_027106, NM_010851, NM_001038887, NM_001042605, NM_009157, NM_010107, NM_011941, NM_013931	293	113	13188	3.98321e+16	0.8102008320127958	0.15310526989500217	1.52592e+16
GOTERM_BP_FAT	GO:0016265~death	24	5.7971e+15	0.0010189898625872443	NM_001080995, NM_007987, XM_001479995, NM_001038887, NM_020483, NM_008884, NM_008654, NM_022654, NM_008655, NM_009400, NM_027878, NM_009877, NM_007859, NM_025347, NM_001010836, NM_145423, NM_009684, NM_029083, NM_009810, NM_012000, NM_133641, NM_013929, NM_175540, NM_021897, NM_020275	293	511	13188	2.11398e+15	0.8467825722079737	0.15678736390686276	1.72082e+16
SMART	SM00233:PH	16	3.86473e+15	0.0011817968882279289	NM_018825, NM_177606, NM_001113461, NM_021356, NM_198664, NM_001113360, NM_001008232, NM_183019, NM_013738, NM_027185, NM_172520, NM_001081039, NM_133641, NM_001033329, NM_183288, NM_024289	210	260	8900	2.60806e+15	0.18403945007329192	0.18403945007329192	1.43508e+16
UP_SEQ_FEATURE	binding site:Substrate	17	4.10628e+16	0.001212579746554058	NM_001081407, NM_007398, NM_025862, NM_001113360, NM_026428, NM_145953, NM_133832, NM_009121, NM_027534, NM_009731, NM_181593, NM_007621, NM_008180, NM_001044744, NM_013509, NM_008797, NM_008133	388	275	15873	2.52897e+16	0.7492201179349389	0.7492201179349389	1.93014e+16
INTERPRO	IPR011993:Pleckstrin homology-type	16	3.86473e+15	0.0015699430776557354	NM_177606, NM_011207, NM_001113461, NM_021356, NM_198664, NM_001113360, NM_001008232, NM_183019, NM_013738, NM_009510, NM_027185, NM_001081039, NM_009167, NM_183288, NM_011984, NM_024289	375	288	17319	2.56578e+16	0.6863659524701734	0.43996960124487294	2.35795e+15
GOTERM_BP_FAT	GO:0002694~regulation of leukocyte activation	11	2.657e+15	0.0016836943070025236	NM_007398, NM_010442, NM_009810, NM_010851, NM_009877, NM_007987, NM_001042605, NM_008357, NM_009855, NM_010400, NM_028728	293	148	13188	3.34536e+16	0.9549782015460503	0.22770141945582856	2.82827e+15
GOTERM_BP_FAT	GO:0012501~programmed cell death	22	5.31401e+15	0.0017497118903393974	NM_001080995, NM_029083, NM_009810, NM_007987, XM_001479995, NM_020483, NM_008884, NM_133641, NM_022654, NM_008654, NM_175540, NM_008655, NM_013929, NM_027878, NM_009400, NM_021897, NM_009877, NM_007859, NM_145423, NM_001010836, NM_025347, NM_009684, NM_020275	293	468	13188	2.11587e+16	0.9601363237885328	0.21953738703692394	2.93762e+15
GOTERM_BP_FAT	GO:0050865~regulation of cell activation	11	2.657e+15	0.0018606366581243607	NM_007398, NM_010442, NM_009810, NM_010851, NM_009877, NM_007987, NM_001042605, NM_008357, NM_009855, NM_010400, NM_028728	293	150	13188	3.30075e+15	0.9675079689608458	0.21711432400599906	3.12109e+16
SP_PIR_KEYWORDS	alternative splicing	124	2.99517e+16	0.0018809377466010926	NM_144808, NM_001114102, NM_012048, NM_172257, NM_177208, NM_001024602, NM_019421, NM_009853, NM_009855, NM_001081287, NM_001128170, NM_145996, NM_027154, NM_001113360, NM_011656, NM_008778, NM_001102436, NM_178641, NM_133641, NM_013929, NM_001128103, NM_172734, NM_028149, NM_001082483, NM_172874, NM_026111, NM_020258, NM_016857, NM_013761, NM_008317, NM_013742, NM_013560, NM_001042605, NM_008884…	385	4462	17569	1.26817e+16	0.42723618855693546	0.13005080093660537	2.47946e+15
GOTERM_BP_FAT	GO:0006468~protein amino acid phosphorylation	27	6.52174e+15	0.0018892414780309797	NM_009465, NM_172821, NM_027106, NM_009469, NM_001038887, NM_001042605, NM_026735, NM_008884, NM_153587, NM_011941, NM_008655, NM_152804, NM_178907, NM_009157, NM_032418, NM_011578, NM_013931, NM_001113461, NM_021356, NM_008778, NM_010107, NM_145587, NM_172498, NM_172734, NM_010139, NM_010718, NM_010831	293	635	13188	1.91382e+16	0.9691769396329947	0.2070270300399666	3.16835e+16
KEGG_PATHWAY	mmu04010:MAPK signaling pathway	17	4.10628e+16	0.002345019218540973	NM_008808, NM_013560, NM_172821, NM_009810, NM_007987, NM_001002012, NM_153587, NM_010234, NM_008284, NM_010090, NM_008655, NM_178907, NM_009157, NM_007836, NM_022019, NM_008005, NM_013931	156	264	5621	2.32025e+16	0.2750444325348209	0.14855677378630872	2.72188e+16
GOTERM_BP_FAT	GO:0051347~positive regulation of transferase activity	10	2.41546e+16	0.002951809768396901	NM_016811, NM_008655, NM_021356, NM_027106, NM_001038887, NM_001042605, NM_010107, NM_144824, NM_011941, NM_013931	293	134	13188	3.35897e+16	0.9956577468648169	0.28820129082657975	4.90856e+15
GOTERM_BP_FAT	GO:0006915~apoptosis	21	5.07246e+15	0.003269545890059942	NM_001080995, NM_029083, NM_009810, NM_007987, XM_001479995, NM_020483, NM_008884, NM_133641, NM_022654, NM_008654, NM_008655, NM_013929, NM_027878, NM_009400, NM_021897, NM_009877, NM_007859, NM_145423, NM_001010836, NM_025347, NM_009684, NM_020275	293	461	13188	2.05036e+16	0.997584431614035	0.2984478482457097	5.42318e+15
SP_PIR_KEYWORDS	oxidoreductase	24	5.7971e+15	0.0036460343326924537	NM_013626, NM_177564, NM_178600, NM_010442, NM_025862, NM_026428, NM_011961, NM_023040, NM_133832, NM_027534, NM_030721, NM_175438, NM_146126, NM_009731, NM_024255, NM_008750, NM_007621, NM_027406, NM_027399, NM_001044744, NM_175324, NM_017366, NM_008133, NM_023268	385	569	17569	1.9248e+15	0.660811203795667	0.19445779453532708	4.75438e+15
GOTERM_BP_FAT	GO:0051249~regulation of lymphocyte activation	10	2.41546e+16	0.0037691885279413713	NM_007398, NM_009810, NM_010851, NM_009877, NM_007987, NM_001042605, NM_008357, NM_009855, NM_010400, NM_028728	293	139	13188	3.23815e+16	0.9990398394682608	0.3202449603325104	6.22713e+15
UP_SEQ_FEATURE	domain:PH	13	3.1401e+15	0.0039009292202885908	NM_133641, NM_018825, NM_001113461, NM_021356, NM_001033329, NM_001008232, NM_001113360, NM_183288, NM_183019, NM_024289, NM_027185, NM_172520, NM_001081039	388	201	15873	2.64591e+15	0.9883884590557087	0.8922431396880397	6.08547e+15
GOTERM_BP_FAT	GO:0008285~negative regulation of cell proliferation	13	3.1401e+15	0.003956907417294061	NM_010442, NM_007955, NM_009810, NM_007569, NM_009877, NM_016900, NM_011578, NM_007671, NM_009029, NM_023065, NM_022415, NM_008884, NM_007447	293	222	13188	2.63573e+15	0.999321178469244	0.318838183150455	6.52752e+15
GOTERM_BP_FAT	GO:0042325~regulation of phosphorylation	15	3.62319e+16	0.004831457433416663	NM_008808, NM_021356, NM_009810, NM_027106, NM_001042605, NM_001038887, NM_010107, NM_011941, NM_016811, NM_008655, NM_009877, NM_009029, NM_007836, NM_144855, NM_013931	293	287	13188	2.35245e+16	0.9998651606709732	0.3595417429317088	7.91506e+15
GOTERM_MF_FAT	GO:0048037~cofactor binding	12	2.89855e+15	0.005868519430422622	NM_013761, NM_025862, NM_027399, NM_001044744, NM_175324, NM_145953, NM_017366, NM_172961, NM_001102436, NM_030721, NM_144855, NM_011224	262	224	12928	2.6434e+16	0.9466633632548617	0.9466633632548617	8.12216e+15
GOTERM_BP_FAT	GO:0007243~protein kinase cascade	13	3.1401e+15	0.006191291506699551	NM_008655, NM_172734, NM_021356, NM_027106, NM_010851, NM_001038887, NM_001042605, NM_009157, NM_010107, NM_010831, NM_153587, NM_011941, NM_013931	293	235	13188	2.48993e+15	0.9999891069777502	0.41967172241943973	1.00341e+16
GOTERM_CC_FAT	GO:0009986~cell surface	14	3.38164e+16	0.006686366228115466	NM_008609, NM_001045489, NM_007987, NM_008512, NM_001042605, NM_001038887, NM_008397, NM_010400, NM_028072, NM_009400, NM_011519, NM_011578, NM_009855, NM_028728	249	293	12263	2.35319e+16	0.8143540382040254	0.8143540382040254	8.35142e+15
GOTERM_BP_FAT	GO:0019220~regulation of phosphate metabolic process	15	3.62319e+16	0.006697607674412364	NM_008808, NM_021356, NM_009810, NM_027106, NM_001042605, NM_001038887, NM_010107, NM_011941, NM_016811, NM_008655, NM_009877, NM_009029, NM_007836, NM_144855, NM_013931	293	298	13188	2.26562e+16	0.9999957349328583	0.42995948801981865	1.08113e+16
GOTERM_BP_FAT	GO:0051174~regulation of phosphorus metabolic process	15	3.62319e+16	0.006697607674412364	NM_008808, NM_021356, NM_009810, NM_027106, NM_001042605, NM_001038887, NM_010107, NM_011941, NM_016811, NM_008655, NM_009877, NM_009029, NM_007836, NM_144855, NM_013931	293	298	13188	2.26562e+16	0.9999957349328583	0.42995948801981865	1.08113e+16
UP_SEQ_FEATURE	domain:SH3	11	2.657e+15	0.00672041801121069	NM_001113461, NM_001033329, NM_183288, NM_183019, NM_013709, NM_013769, NM_001010836, NM_001081287, NM_172520, NM_130862, NM_011815	388	163	15873	2.76078e+15	0.9995413099946489	0.9228789218454653	1.02657e+16
SP_PIR_KEYWORDS	Acyltransferase	10	2.41546e+16	0.006831438147525634	NM_153679, NM_019750, NM_026179, NM_025400, NM_026792, NM_009881, NM_009121, NM_026111, NM_026384, NM_026644	385	154	17569	2.96323e+16	0.8685388955736635	0.28692882758532934	8.73605e+15
UP_SEQ_FEATURE	metal ion-binding site:Zinc	10	2.41546e+16	0.007055089054067924	NM_023328, NM_007398, NM_001113461, NM_013742, NM_153107, NM_021295, NM_010764, NM_172457, NM_026735, NM_026111	388	139	15873	294315063413187	0.9996876252639455	0.8670559283941881	1.07502e+15
GOTERM_BP_FAT	GO:0055114~oxidation reduction	26	6.28019e+15	0.007087065535581095	NM_013626, NM_177564, NM_026428, NM_011961, NM_023040, NM_133832, NM_027534, NM_175438, NM_009731, NM_146126, NM_008750, NM_007621, NM_027406, NM_001044744, NM_175324, NM_023268, NM_172398, NM_178600, NM_010442, NM_025862, NM_030721, NM_024255, NM_027399, NM_017366, NM_008133, NM_020258	293	667	13188	1.75452e+16	0.999997927237816	0.43389960814044326	1.14048e+16
GOTERM_BP_FAT	GO:0045321~leukocyte activation	12	2.89855e+15	0.007942667439571699	NM_007398, NM_011648, NM_177327, NM_007987, NM_001038887, NM_001042605, NM_008357, NM_010830, NM_183426, NM_010400, NM_028728, NM_011815	293	213	13188	2.53579e+16	0.9999995757132629	0.4573924770994897	1.26957e+16
GOTERM_BP_FAT	GO:0007167~enzyme linked receptor protein signaling pathway	14	3.38164e+16	0.008142681523560697	NM_008808, NM_018825, NM_009465, NM_021356, NM_007426, NM_010107, NM_172498, NM_008884, NM_008737, NM_009427, NM_010851, NM_011578, NM_010139, NM_008005	293	274	13188	2.29979e+16	0.9999997072263846	0.45215049015591113	1.29949e+16
GOTERM_BP_FAT	GO:0016310~phosphorylation	27	6.52174e+15	0.008236626118965007	NM_009465, NM_172821, NM_027106, NM_009469, NM_001038887, NM_001042605, NM_026735, NM_008884, NM_153587, NM_011941, NM_008655, NM_152804, NM_178907, NM_009157, NM_032418, NM_011578, NM_013931, NM_001113461, NM_021356, NM_008778, NM_010107, NM_145587, NM_172498, NM_172734, NM_010139, NM_010718, NM_010831	293	711	13188	1.70925e+16	0.9999997540534407	0.443068775566266	1.31351e+16
GOTERM_BP_FAT	GO:0043065~positive regulation of apoptosis	13	3.1401e+15	0.008778222393324667	NM_010442, NM_007955, NM_009810, NM_007987, XM_001479995, NM_001038887, NM_020483, NM_008884, NM_013929, NM_021897, NM_009877, NM_011237, NM_010830, NM_009684	293	246	13188	2.37859e+15	0.9999999099804927	0.4516605338624128	1.39392e+16
GOTERM_BP_FAT	GO:0043068~positive regulation of programmed cell death	13	3.1401e+15	0.009396805521961838	NM_010442, NM_007955, NM_009810, NM_007987, XM_001479995, NM_001038887, NM_020483, NM_008884, NM_013929, NM_021897, NM_009877, NM_011237, NM_010830, NM_009684	293	248	13188	2.35941e+16	0.9999999714574717	0.46228357633348127	1.4849e+15
GOTERM_CC_FAT	GO:0005764~lysosome	10	2.41546e+16	0.009543838942330324	NM_007801, NM_008317, NM_024243, NM_001005847, NM_027878, NM_001042605, NM_010764, NM_009853, NM_023065, NM_019861	249	176	12263	2.79824e+16	0.9099155739063463	0.6998593228273553	1.17201e+16
GOTERM_CC_FAT	GO:0000323~lytic vacuole	10	2.41546e+16	0.009543838942330324	NM_007801, NM_008317, NM_024243, NM_001005847, NM_027878, NM_001042605, NM_010764, NM_009853, NM_023065, NM_019861	249	176	12263	2.79824e+16	0.9099155739063463	0.6998593228273553	1.17201e+16
KEGG_PATHWAY	mmu04360:Axon guidance	10	2.41546e+16	0.009837350974264508	NM_010111, NM_008778, NM_010139, NM_010107, NM_010718, NM_001103178, NM_010108, NM_008737, NM_008284, NM_172612	156	131	5621	2.75054e+15	0.7418952746413576	0.36330419972309025	1.09705e+16
GOTERM_BP_FAT	GO:0010942~positive regulation of cell death	13	3.1401e+15	0.009904658579906158	NM_010442, NM_007955, NM_009810, NM_007987, XM_001479995, NM_001038887, NM_020483, NM_008884, NM_013929, NM_021897, NM_009877, NM_011237, NM_010830, NM_009684	293	250	13188	2.34053e+15	0.9999999888900672	0.4682418103489273	1.55892e+16
UP_SEQ_FEATURE	mutagenesis site	29	7.00483e+15	0.011186592029768551	NM_001042605, NM_027356, NM_009121, NM_177993, NM_010234, NM_008284, NM_008716, NM_008654, NM_009569, NM_008750, NM_007621, NM_177327, NM_009400, NM_009877, NM_008174, NM_009157, NM_011578, NM_172275, NM_013931, NM_015763, NM_001113360, NM_021876, NM_008778, NM_013904, NM_010851, NM_009881, NM_010139, NM_009029, NM_010831	388	725	15873	1.63639e+16	0.9999973062629336	0.9230743737596105	1.65321e+16
UP_SEQ_FEATURE	active site:Proton acceptor	27	6.52174e+15	0.011232670574369722	NM_009465, NM_172821, NM_026428, NM_009469, NM_133832, NM_027534, NM_153587, NM_153679, NM_007621, NM_152804, NM_178907, NM_009157, NM_032418, NM_001044744, NM_013509, NM_025862, NM_001113461, NM_008778, NM_145587, NM_172498, NM_007447, NM_024255, NM_172734, NM_010139, NM_017366, NM_010831, NM_026111	388	660	15873	1.67358e+16	0.9999974456330588	0.8830822235070366	1.65946e+16
SP_PIR_KEYWORDS	kinase	26	6.28019e+15	0.012209349027653154	NM_009465, NM_172821, NM_009469, NM_007671, NM_026735, NM_153587, NM_021515, NM_026662, NM_152804, NM_178907, NM_009877, NM_009157, NM_032418, NM_013931, NM_011207, NM_001113461, NM_008778, NM_019731, NM_145587, NM_172498, NM_181593, NM_016811, NM_172734, NM_010139, NM_010831, NM_010718	385	705	17569	1.68295e+16	0.9736479878058653	0.40515752908686686	1.51107e+16
UP_SEQ_FEATURE	binding site:ATP	23	5.55556e+15	0.014336047821508144	NM_133838, NM_009465, NM_001113461, NM_013742, NM_172821, NM_009469, NM_008778, NM_019731, NM_145587, NM_172498, NM_153587, NM_181593, NM_026662, NM_008180, NM_172734, NM_152804, NM_178907, NM_009157, NM_032418, NM_010139, NM_010831, NM_010718, NM_008797	388	544	15873	1.72964e+16	0.9999999290559295	0.904785673358548	2.07017e+16
SP_PIR_KEYWORDS	sh3 domain	11	2.657e+15	0.014497415571985936	NM_001113461, NM_001033329, NM_183288, NM_183019, NM_013709, NM_013769, NM_001010836, NM_001081287, NM_172520, NM_130862, NM_011815	385	204	17569	2.46064e+16	0.9867352463369023	0.41744437687086955	1.76958e+16
GOTERM_CC_FAT	GO:0005886~plasma membrane	74	1.78744e+16	0.0153712251291695	NM_013626, NM_010111, NM_144808, NM_027185, NM_183168, NM_008284, NM_172612, NM_020486, NM_009400, NM_011578, NM_008999, NM_016900, NM_009853, NM_145423, NM_009855, NM_026805, NM_010288, NM_001081287, NM_173388, NM_011207, NM_001045489, NM_001113360, NM_026163, NM_011075, NM_010107, NM_009510, NM_010108, NM_172498, NM_001032414, NM_008737, NM_175493, NM_016811, NM_010139, NM_009161, NM_016857, NM…	249	2866	12263	1.27161e+16	0.9795165364552305	0.7263884260202569	1.82385e+16
INTERPRO	IPR001452:Src homology-3 domain	11	2.657e+15	0.016754076184722227	NM_001113461, NM_001033329, NM_183288, NM_183019, NM_013709, NM_013769, NM_001010836, NM_001081287, NM_172520, NM_130862, NM_011815	375	211	17319	2.4077e+16	0.9999961570021945	0.9843364554911979	2.26326e+15
GOTERM_CC_FAT	GO:0009897~external side of plasma membrane	10	2.41546e+16	0.017151739603093383	NM_001045489, NM_008609, NM_009400, NM_007987, NM_008512, NM_001038887, NM_001042605, NM_008397, NM_009855, NM_010400	249	194	12263	2.53861e+16	0.9869951663185539	0.662303779062793	2.01397e+16
GOTERM_BP_FAT	GO:0001775~cell activation	12	2.89855e+15	0.017941218963865233	NM_007398, NM_011648, NM_177327, NM_007987, NM_001038887, NM_001042605, NM_008357, NM_010830, NM_183426, NM_010400, NM_028728, NM_011815	293	240	13188	2.25051e+16	0.9999999999999966	0.6705681102787411	265258700911168
GOTERM_BP_FAT	GO:0048584~positive regulation of response to stimulus	10	2.41546e+16	0.018260180497113684	NM_018825, NM_007398, NM_175540, NM_010851, NM_009877, NM_001038887, NM_144938, NM_008357, NM_010400, NM_028728	293	179	13188	2.51454e+16	0.9999999999999981	0.6650746710868081	2.69311e+16
GOTERM_BP_FAT	GO:0051726~regulation of cell cycle	11	2.657e+15	0.020402309125105253	NM_008655, NM_007955, NM_010786, NM_009810, NM_009877, NM_009029, NM_010831, NM_011237, NM_007836, NM_008884, NM_008284	293	213	13188	232447243186079	1.0	0.6943349515151233	2.95987e+15
GOTERM_CC_FAT	GO:0005773~vacuole	10	2.41546e+16	0.021068453133866342	NM_007801, NM_008317, NM_024243, NM_001005847, NM_027878, NM_001042605, NM_010764, NM_009853, NM_023065, NM_019861	249	201	12263	2.4502e+15	0.9952265389763282	0.6566265783451632	2.41792e+16
GOTERM_BP_FAT	GO:0046649~lymphocyte activation	10	2.41546e+16	0.022838048959206946	NM_007398, NM_011648, NM_177327, NM_007987, NM_001038887, NM_001042605, NM_008357, NM_010830, NM_010400, NM_028728	293	186	13188	2.41991e+15	1.0	0.7242223678490862	3.25204e+15
GOTERM_BP_FAT	GO:0001944~vasculature development	12	2.89855e+15	0.023632583913721417	NM_008808, NM_010111, NM_010442, NM_007426, NM_010139, NM_011578, NM_013904, NM_008827, NM_010288, NM_008005, NM_008737, NM_007447	293	250	13188	2.16049e+15	1.0	0.7259088486810414	3.34485e+15
INTERPRO	IPR019775:WD40 repeat, conserved site	12	2.89855e+15	0.024566591663247796	NM_001008425, NM_026791, NM_001025376, NM_021876, NM_172470, NM_010107, NM_144824, NM_021499, NM_009684, NM_023120, NM_011941, NM_001081402	375	257	17319	2.15645e+16	0.9999999893377718	0.989838402381491	3.14605e+15
SP_PIR_KEYWORDS	repressor	16	3.86473e+15	0.02469868963336816	NM_145996, NM_021876, NM_013904, NM_007498, NM_020483, NM_177993, NM_172716, NM_009569, NM_013914, NM_009881, NM_145434, NM_010751, NM_009029, NM_010753, NM_001010836, NM_183426	385	389	17569	1.87697e+16	0.9993903408686181	0.5606734462456341	2.83595e+16
INTERPRO	IPR001680:WD40 repeat	12	2.89855e+15	0.02516639828544453	NM_001008425, NM_026791, NM_030246, NM_001025376, NM_021876, NM_172470, NM_144824, NM_021499, NM_009684, NM_023120, NM_011941, NM_001081402	375	258	17319	2.14809e+15	0.9999999932282327	0.9767651215712377	3.20978e+16
INTERPRO	IPR017986:WD40 repeat, region	11	2.657e+15	0.026302192480636657	NM_001008425, NM_026791, NM_030246, NM_001025376, NM_021876, NM_172470, NM_144824, NM_009684, NM_023120, NM_011941, NM_001081402	375	227	17319	2.23799e+16	0.9999999971354674	0.9623143831085484	332894328749518
SMART	SM00326:SH3	11	2.657e+15	0.02704979510328376	NM_001113461, NM_001033329, NM_183288, NM_183019, NM_013709, NM_013769, NM_001010836, NM_001081287, NM_172520, NM_130862, NM_011815	210	211	8900	2.20943e+16	0.9910548920810741	0.9054214193438818	2.84811e+16
GOTERM_MF_FAT	GO:0017076~purine nucleotide binding	50	1.20773e+16	0.028382066988774608	NM_001002012, NM_153587, NM_008284, NM_172612, NM_152804, NM_032418, NM_008999, NM_017379, NM_009684, NM_008992, NM_011075, NM_008778, NM_024216, NM_172498, NM_007494, NM_030721, NM_133641, NM_016811, NM_172734, NM_027399, NM_010139, NM_010831, NM_017366, NM_010830, NM_008133, NM_133838, NM_009465, NM_013761, NM_013742, NM_172821, NM_009469, NM_139154, NM_001038887, NM_021515, NM_026662, NM_17890…	262	1859	12928	1.32715e+15	0.9999994073887185	0.9992301875024068	3.39258e+15
SP_PIR_KEYWORDS	wd repeat	12	2.89855e+15	0.029678734007567816	NM_001008425, NM_026791, NM_030246, NM_001025376, NM_021876, NM_172470, NM_144824, NM_021499, NM_009684, NM_023120, NM_011941, NM_001081402	385	262	17569	2.0901e+15	0.9998660314971124	0.5900789028879403	3.30871e+15
GOTERM_CC_FAT	GO:0044459~plasma membrane part	44	1.0628e+16	0.030686268539143916	NM_013626, NM_009465, NM_008609, NM_027810, NM_007987, NM_139154, NM_008512, NM_001042605, NM_001038887, NM_023805, NM_013769, NM_011643, NM_053117, NM_020486, NM_172612, NM_008284, NM_008716, NM_009400, NM_008174, NM_011984, NM_016900, NM_008999, NM_026145, NM_009855, NM_026805, NM_010288, NM_001081287, NM_013931, NM_010593, NM_011207, NM_001102415, NM_001045489, NM_010382, NM_026163, NM_011075,…	249	1602	12263	1.35266e+16	0.9995995432371069	0.7285066026845357	3.33118e+15
INTERPRO	IPR019781:WD40 repeat, subgroup	11	2.657e+15	0.03146074383848235	NM_001008425, NM_026791, NM_030246, NM_001025376, NM_021876, NM_144824, NM_021499, NM_009684, NM_023120, NM_011941, NM_001081402	375	234	17319	2.17104e+15	0.9999999999431783	0.9656157802544242	3.84599e+16
SP_PIR_KEYWORDS	magnesium	16	3.86473e+15	0.03175234238433666	NM_172524, NM_013761, NM_172821, NM_008778, NM_019731, NM_001098231, NM_012048, NM_026662, NM_008180, NM_172734, NM_011729, NM_032418, NM_010831, NM_177388, NM_013509, NM_016910	385	403	17569	181176243111727	0.9999288801741931	0.5803296916173495	3.49691e+15
GOTERM_BP_FAT	GO:0048514~blood vessel morphogenesis	10	2.41546e+16	0.03230835134881692	NM_008808, NM_010442, NM_007426, NM_010139, NM_013904, NM_008827, NM_010288, NM_008005, NM_008737, NM_007447	293	198	13188	2.27324e+16	1.0	0.8221010651547184	4.28309e+16
GOTERM_BP_FAT	GO:0035295~tube development	12	2.89855e+15	0.03255842225090336	NM_008808, NM_001039153, NM_007398, NM_177327, NM_008827, NM_133832, NM_010288, NM_008884, NM_009684, NM_008005, NM_008737, NM_013931	293	263	13188	2.0537e+15	1.0	0.8158104848919923	4.3082e+15
GOTERM_BP_FAT	GO:0002684~positive regulation of immune system process	10	2.41546e+16	0.03315307480143504	NM_018825, NM_007398, NM_010851, NM_001038887, NM_001042605, NM_144938, NM_008357, NM_009855, NM_010400, NM_028728	293	199	13188	226182105064572	1.0	0.8129992306686562	4.36747e+15
GOTERM_BP_FAT	GO:0042981~regulation of apoptosis	20	4.83092e+15	0.03462980230604082	NM_007398, NM_007570, NM_010442, NM_007955, NM_009810, NM_007987, XM_001479995, NM_001042605, NM_001038887, NM_020483, NM_008884, NM_012000, NM_008284, NM_013929, NM_007569, NM_021897, NM_009877, NM_010830, NM_011237, NM_009684, NM_020275	293	546	13188	1.64873e+16	1.0	0.8185061483731473	4.51216e+15
SP_PIR_KEYWORDS	isopeptide bond	12	2.89855e+15	0.03815606737763931	NM_023422, NM_015763, NM_178189, NM_001024602, NM_008174, NM_008202, NM_027585, NM_017366, NM_008884, NM_144855, NM_178204, NM_010234	385	273	17569	2.00588e+15	0.9999900238150367	0.6169574313752706	4.04765e+16
GOTERM_MF_FAT	GO:0000287~magnesium ion binding	15	3.62319e+16	0.03817520202779685	NM_013761, NM_172821, NM_008778, NM_019731, NM_001098231, NM_012048, NM_153587, NM_026662, NM_011729, NM_172734, NM_032418, NM_010831, NM_177388, NM_013509, NM_016910	262	409	12928	1.80966e+16	0.999999996182377	0.9984371006428027	4.289e+15
GOTERM_BP_FAT	GO:0043067~regulation of programmed cell death	20	4.83092e+15	0.0389348646650817	NM_007398, NM_007570, NM_010442, NM_007955, NM_009810, NM_007987, XM_001479995, NM_001042605, NM_001038887, NM_020483, NM_008884, NM_012000, NM_008284, NM_013929, NM_007569, NM_021897, NM_009877, NM_010830, NM_011237, NM_009684, NM_020275	293	553	13188	1.62786e+15	1.0	0.8464368491796174	4.91427e+15
UP_SEQ_FEATURE	splice variant	125	3.01932e+16	0.03906841996737427	NM_144808, NM_001114102, NM_012048, NM_172257, NM_177208, NM_001024602, NM_019421, NM_009853, NM_009855, NM_001081287, NM_001128170, NM_145996, NM_027154, NM_001113360, NM_011656, NM_008778, NM_001102436, NM_178641, NM_133641, NM_013929, NM_001128103, NM_172734, NM_028149, NM_001082483, NM_172874, NM_026111, NM_020258, NM_016857, NM_013761, NM_008317, NM_013742, NM_013560, NM_001042605, NM_008884…	388	4430	15873	1.15434e+16	1.0	0.9965827524385261	4.72793e+16
SMART	SM00320:WD40	12	2.89855e+15	0.04068304537333364	NM_001008425, NM_026791, NM_030246, NM_001025376, NM_021876, NM_172470, NM_144824, NM_021499, NM_009684, NM_023120, NM_011941, NM_001081402	210	258	8900	1.97121e+16	0.9992102590498866	0.9075667508561771	3.98125e+16
GOTERM_BP_FAT	GO:0010941~regulation of cell death	20	4.83092e+15	0.040884741068376265	NM_007398, NM_007570, NM_010442, NM_007955, NM_009810, NM_007987, XM_001479995, NM_001042605, NM_001038887, NM_020483, NM_008884, NM_012000, NM_008284, NM_013929, NM_007569, NM_021897, NM_009877, NM_010830, NM_011237, NM_009684, NM_020275	293	556	13188	1.61907e+16	1.0	0.853426040952176	5.08712e+16
INTERPRO	IPR019782:WD40 repeat 2	10	2.41546e+16	0.042538184785807745	NM_001008425, NM_026791, NM_030246, NM_001025376, NM_021876, NM_172470, NM_009684, NM_023120, NM_011941, NM_001081402	375	213	17319	2.16826e+15	0.9999999999999883	0.9818676146180334	4.83244e+15
GOTERM_BP_FAT	GO:0001568~blood vessel development	11	2.657e+15	0.04513025813199652	NM_008808, NM_010442, NM_007426, NM_010139, NM_011578, NM_013904, NM_008827, NM_010288, NM_008005, NM_008737, NM_007447	293	244	13188	2.02915e+16	1.0	0.8741272395159135	5.44453e+15
GOTERM_CC_FAT	GO:0031974~membrane-enclosed lumen	33	7.97101e+15	0.04607714489278706	NM_010786, NM_018808, NM_144824, NM_022415, NM_008884, NM_007927, NM_010234, NM_001005341, NM_175438, NM_007621, NM_013914, NM_009877, NM_028634, NM_001044744, NM_025347, NM_172961, NM_008797, NM_010442, NM_207298, NM_021876, NM_019731, NM_013904, NM_007498, NM_024284, NM_001098231, NM_030721, NM_007447, NM_026012, NM_011566, NM_021897, NM_009029, NM_008133, NM_022811	249	1166	12263	1.39384e+16	0.9999927918003758	0.8157515557964474	4.58385e+15
GOTERM_MF_FAT	GO:0004672~protein kinase activity	19	4.58937e+16	0.04620279833872386	NM_011207, NM_009465, NM_001113461, NM_172821, NM_009469, NM_008778, NM_145587, NM_172498, NM_008737, NM_153587, NM_172734, NM_152804, NM_178907, NM_009157, NM_032418, NM_011578, NM_010139, NM_010718, NM_010831	262	579	12928	1.61922e+16	0.9999999999412362	0.9972312900029907	4.93796e+15
GOTERM_BP_FAT	GO:0051094~positive regulation of developmental process	10	2.41546e+16	0.0465604238171867	NM_139298, NM_007398, NM_007569, NM_009877, NM_001038887, NM_001042605, NM_013904, NM_009029, NM_010288, NM_008005	293	212	13188	2.12312e+16	1.0	0.8761648716847006	5.55931e+16
