# Supplementary material for: Reestablishment of p53/Arf and interferon-β pathways mediated by a novel adenoviral vector potentiates antiviral response and immunogenic cell death
Source: Cell Death Discov. 2017 Mar 20;3:17017–. doi: 10.1038/cddiscovery.2017.17 (PMC5357668; doi:10.1038/cddiscovery.2017.17)
Supplement: Supplementary Information [file cddiscovery201717-s3.xls]

## Sheet: chart_Cluster3
Category	Term	Count	%	PValue	Genes	List Total	Pop Hits	Pop Total	Fold Enrichment	Bonferroni	Benjamini	FDR
GOTERM_BP_FAT	GO:0007049~cell cycle	86	3.67521e+15	2.46022e-50	NM_026410, NM_199007, NM_145946, NM_009791, NM_175384, NM_016904, NM_145468, NM_025642, NM_011121, NM_023223, NM_175554, NM_178113, NM_026507, NM_013538, NM_016756, NM_001042652, NM_011496, NM_016692, NM_001042653, NM_175445, NM_011497, NM_001081363, NM_001013368, NM_001012273, NM_198654, NM_011655, NM_010931, NM_146235, NM_019641, NM_028349, NM_007633, NM_007659, NM_026560, NM_028390, NM_007630,…	182	610	13188	1.02159e+16	2.10595e-47	2.10595e-47	3.81001e-46
GOTERM_BP_FAT	GO:0000279~M phase	65	2.77778e+15	6.70345e-47	NM_026410, NM_199007, NM_009791, NM_175384, NM_025642, NM_011121, NM_023223, NM_178113, NM_026507, NM_013538, NM_016756, NM_001042652, NM_011496, NM_001042653, NM_016692, NM_001081363, NM_198654, NM_001012273, NM_011655, NM_146235, NM_019641, NM_007659, NM_026560, NM_028390, NM_007630, NM_001040435, NM_012012, NM_028109, NM_001033244, NM_001081117, NM_001113179, NM_146171, NM_028760, NM_009828, N…	182	282	13188	1.67021e+15	5.73815e-44	2.86908e-43	1.03813e-42
SP_PIR_KEYWORDS	cell cycle	74	3.16239e+15	1.65017e-46	NM_026410, NM_199007, NM_145946, NM_009791, NM_134471, NM_175384, NM_016904, NM_025642, NM_011121, NM_023223, NM_175554, NM_178113, NM_026507, NM_013538, NM_016756, NM_001042652, NM_011496, NM_001042653, NM_016692, NM_175445, NM_011497, NM_001013368, NM_029617, NM_001012273, NM_198654, NM_010931, NM_146235, NM_028349, NM_007633, NM_007659, NM_026560, NM_028390, NM_007630, NM_001033244, NM_025676,…	222	447	17569	1.31014e+16	3.01981e-43	3.01981e-43	2.0382e-42
GOTERM_BP_FAT	GO:0022403~cell cycle phase	66	2.82051e+16	6.78162e-44	NM_026410, NM_199007, NM_009791, NM_175384, NM_145468, NM_025642, NM_011121, NM_023223, NM_178113, NM_026507, NM_013538, NM_016756, NM_001042652, NM_011496, NM_001042653, NM_016692, NM_001081363, NM_198654, NM_001012273, NM_011655, NM_146235, NM_019641, NM_007659, NM_026560, NM_028390, NM_007630, NM_001040435, NM_012012, NM_028109, NM_001033244, NM_001081117, NM_001113179, NM_146171, NM_028760, N…	182	327	13188	1.46253e+16	5.80507e-42	1.93502e-40	1.05023e-39
GOTERM_BP_FAT	GO:0022402~cell cycle process	69	2.94872e+15	1.40943e-41	NM_026410, NM_199007, NM_009791, NM_175384, NM_145468, NM_025642, NM_011121, NM_023223, NM_178113, NM_026507, NM_013538, NM_016756, NM_001042652, NM_011496, NM_001042653, NM_016692, NM_001081363, NM_198654, NM_001012273, NM_011655, NM_146235, NM_019641, NM_007659, NM_026560, NM_028390, NM_007630, NM_001040435, NM_012012, NM_028109, NM_001033244, NM_001081117, NM_001113179, NM_146171, NM_028760, N…	182	392	13188	1.27547e+16	1.20647e-39	3.01618e-41	2.18271e-38
SP_PIR_KEYWORDS	cell division	59	2.52137e+16	5.04788e-41	NM_026410, NM_199007, NM_009791, NM_134471, NM_175384, NM_016904, NM_025642, NM_011121, NM_023223, NM_178113, NM_026507, NM_013538, NM_016756, NM_001042652, NM_001042653, NM_016692, NM_011496, NM_029617, NM_198654, NM_001012273, NM_146235, NM_007633, NM_007659, NM_026560, NM_028390, NM_007630, NM_001113179, NM_146171, NM_028760, NM_009828, NM_183046, NM_198605, NM_145150, NM_012025, NM_010615, NM…	222	256	17569	182392138231982	9.23762e-40	4.61881e-39	6.23488e-39
GOTERM_BP_FAT	GO:0051301~cell division	60	2.5641e+15	1.27657e-38	NM_026410, NM_199007, NM_009791, NM_011623, NM_175384, NM_016904, NM_025642, NM_011121, NM_023223, NM_178113, NM_026507, NM_013538, NM_016756, NM_001042652, NM_011496, NM_001042653, NM_016692, NM_198654, NM_001012273, NM_146235, NM_007633, NM_007659, NM_026560, NM_028390, NM_007630, NM_001113179, NM_146171, NM_028760, NM_009828, NM_183046, NM_198605, NM_145150, NM_012025, NM_010615, NM_021886, NM…	182	281	13188	1.54722e+15	1.09274e-35	2.18548e-37	1.97695e-36
GOTERM_CC_FAT	GO:0005694~chromosome	61	2.60684e+15	6.37502e-38	NM_199007, NM_175657, NM_145946, NM_175654, NM_181061, NM_178215, NM_175655, NM_175652, NM_011623, NM_178212, NM_033596, NM_008197, NM_025642, NM_175554, NM_178113, NM_026507, NM_016756, NM_001042653, NM_016692, NM_011496, NM_001081363, XM_356549, NM_198654, NM_001012273, NM_146235, NM_026560, NM_153173, NM_001033244, NM_025639, NM_001081117, NM_001113179, NM_146171, NM_145924, NM_198605, NM_0213…	148	372	12263	1.35869e+16	1.1475e-34	1.1475e-34	7.85242e-35
SP_PIR_KEYWORDS	mitosis	50	2.13675e+16	2.01404e-36	NM_026410, NM_009791, NM_134471, NM_175384, NM_025642, NM_023223, NM_011121, NM_178113, NM_026507, NM_013538, NM_016756, NM_001042652, NM_001042653, NM_016692, NM_011496, NM_029617, NM_198654, NM_001012273, NM_146235, NM_007659, NM_026560, NM_028390, NM_007630, NM_001113179, NM_146171, NM_028760, NM_009828, NM_183046, NM_198605, NM_010615, NM_025565, NM_173762, NM_025995, NM_023294, NM_009773, NM…	222	179	17569	2.2106e+15	3.68569e-34	1.22856e-34	2.48763e-34
GOTERM_BP_FAT	GO:0000087~M phase of mitotic cell cycle	52	2.22222e+15	2.44823e-36	NM_026410, NM_009791, NM_175384, NM_025642, NM_023223, NM_011121, NM_178113, NM_026507, NM_013538, NM_016756, NM_001042652, NM_001042653, NM_016692, NM_011496, NM_001081363, NM_198654, NM_001012273, NM_146235, NM_007659, NM_026560, NM_028390, NM_007630, NM_001113179, NM_146171, NM_028760, NM_009828, NM_183046, NM_198605, NM_139303, NM_010615, NM_021886, NM_025565, NM_173762, NM_025995, NM_023294,…	182	194	13188	1.94227e+16	2.09568e-33	3.49281e-35	3.79144e-34
GOTERM_BP_FAT	GO:0000278~mitotic cell cycle	55	2.35043e+16	4.27155e-35	NM_026410, NM_009791, NM_175384, NM_145468, NM_025642, NM_023223, NM_011121, NM_178113, NM_026507, NM_013538, NM_016756, NM_001042652, NM_001042653, NM_016692, NM_011496, NM_011497, NM_001081363, NM_198654, NM_001012273, NM_146235, NM_019641, NM_007659, NM_026560, NM_028390, NM_007630, NM_001113179, NM_146171, NM_028760, NM_009828, NM_183046, NM_198605, NM_139303, NM_010615, NM_021886, NM_025565,…	182	244	13188	1.63335e+15	3.65645e-33	5.2235e-34	6.61511e-33
GOTERM_BP_FAT	GO:0007067~mitosis	50	2.13675e+16	9.20301e-35	NM_026410, NM_009791, NM_175384, NM_025642, NM_023223, NM_011121, NM_178113, NM_026507, NM_013538, NM_016756, NM_001042652, NM_001042653, NM_016692, NM_011496, NM_198654, NM_001012273, NM_146235, NM_007659, NM_026560, NM_028390, NM_007630, NM_001113179, NM_146171, NM_028760, NM_009828, NM_183046, NM_198605, NM_139303, NM_010615, NM_021886, NM_025565, NM_173762, NM_025995, NM_023294, NM_009773, NM…	182	190	13188	1.90688e+16	7.87778e-32	9.84722e-33	1.42522e-30
GOTERM_BP_FAT	GO:0000280~nuclear division	50	2.13675e+16	9.20301e-35	NM_026410, NM_009791, NM_175384, NM_025642, NM_023223, NM_011121, NM_178113, NM_026507, NM_013538, NM_016756, NM_001042652, NM_001042653, NM_016692, NM_011496, NM_198654, NM_001012273, NM_146235, NM_007659, NM_026560, NM_028390, NM_007630, NM_001113179, NM_146171, NM_028760, NM_009828, NM_183046, NM_198605, NM_139303, NM_010615, NM_021886, NM_025565, NM_173762, NM_025995, NM_023294, NM_009773, NM…	182	190	13188	1.90688e+16	7.87778e-32	9.84722e-33	1.42522e-30
GOTERM_BP_FAT	GO:0048285~organelle fission	50	2.13675e+16	6.57742e-33	NM_026410, NM_009791, NM_175384, NM_025642, NM_023223, NM_011121, NM_178113, NM_026507, NM_013538, NM_016756, NM_001042652, NM_001042653, NM_016692, NM_011496, NM_198654, NM_001012273, NM_146235, NM_007659, NM_026560, NM_028390, NM_007630, NM_001113179, NM_146171, NM_028760, NM_009828, NM_183046, NM_198605, NM_139303, NM_010615, NM_021886, NM_025565, NM_173762, NM_025995, NM_023294, NM_009773, NM…	182	197	13188	1.83913e+15	5.63027e-32	6.25586e-32	1.01861e-29
GOTERM_CC_FAT	GO:0044427~chromosomal part	53	2.26496e+15	4.02331e-31	NM_199007, NM_175657, NM_175654, NM_181061, NM_178215, NM_175655, NM_175652, NM_178212, NM_033596, NM_008197, NM_025642, NM_178113, NM_026507, NM_016756, NM_016692, NM_001042653, NM_011496, NM_001081363, XM_356549, NM_198654, NM_001012273, NM_146235, NM_026560, NM_153173, NM_025639, NM_001081117, NM_001113179, NM_145924, NM_021385, NM_198605, NM_206882, NM_001076789, NM_021886, NM_011514, NM_0255…	148	312	12263	1.40753e+16	7.24196e-29	3.62098e-29	4.9557e-29
GOTERM_CC_FAT	GO:0043232~intracellular non-membrane-bounded organelle	91	3.88889e+15	5.17664e-21	NM_199007, NM_181061, NM_178215, NM_009791, NM_178212, NM_134471, NM_033596, NM_175554, NM_178113, NM_026507, NM_010721, NM_016756, NM_009004, NM_011495, NM_011496, NM_011497, NM_198654, NM_001012273, XM_356549, NM_011655, NM_019641, NM_028349, NM_001040435, NM_001113179, NM_183046, NM_139303, NM_206882, NM_012025, NM_145150, NM_001076789, NM_021886, NM_025565, NM_023294, NM_178208, NM_028228, NM…	148	1896	12263	3.97684e+15	9.31796e-20	3.10599e-19	6.37632e-19
GOTERM_CC_FAT	GO:0043228~non-membrane-bounded organelle	91	3.88889e+15	5.17664e-21	NM_199007, NM_181061, NM_178215, NM_009791, NM_178212, NM_134471, NM_033596, NM_175554, NM_178113, NM_026507, NM_010721, NM_016756, NM_009004, NM_011495, NM_011496, NM_011497, NM_198654, NM_001012273, XM_356549, NM_011655, NM_019641, NM_028349, NM_001040435, NM_001113179, NM_183046, NM_139303, NM_206882, NM_012025, NM_145150, NM_001076789, NM_021886, NM_025565, NM_023294, NM_178208, NM_028228, NM…	148	1896	12263	3.97684e+15	9.31796e-20	3.10599e-19	6.37632e-19
GOTERM_CC_FAT	GO:0000775~chromosome, centromeric region	32	1.36752e+16	9.61673e-20	NM_001113179, NM_199007, NM_145924, NM_198605, NM_181061, NM_001076789, NM_021886, NM_011514, NM_025642, NM_173762, NM_025565, NM_026507, NM_023294, NM_009773, NM_016692, NM_011496, NM_001042653, NM_001081363, NM_001012273, NM_198654, NM_007681, NM_028131, NM_010892, NM_146235, NM_019499, NM_026560, NM_001042421, NM_025639, NM_023284, NM_001081117, NM_028232, NM_017407	148	110	12263	2.41042e+16	1.73101e-17	4.32753e-17	1.18454e-15
GOTERM_CC_FAT	GO:0000793~condensed chromosome	31	1.32479e+16	1.50246e-17	NM_001113179, NM_199007, NM_146171, NM_198605, NM_021886, NM_011623, NM_025565, NM_173762, NM_178113, NM_026507, NM_023294, NM_016756, NM_009773, NM_016692, NM_001081363, NM_198654, NM_007681, NM_008252, NM_028131, NM_010892, NM_146235, NM_019499, NM_001042421, NM_001033244, NM_009764, NM_025639, NM_023284, NM_001081117, NM_011234, NM_028232, NM_017407	148	107	12263	2.40056e+16	2.70442e-15	5.40885e-17	1.85065e-15
SP_PIR_KEYWORDS	kinetochore	26	1.11111e+15	4.5126e-16	NM_001113179, NM_199007, NM_198605, NM_181061, NM_021886, NM_134471, NM_011121, NM_025565, NM_173762, NM_026507, NM_023294, NM_009773, NM_016692, NM_029617, NM_198654, NM_007681, NM_028228, NM_028131, NM_010892, NM_146235, NM_019499, NM_001042421, NM_025639, NM_023284, NM_017407, NM_028232	222	61	17569	3.37316e+15	8.25806e-15	2.06451e-15	5.57373e-14
SP_PIR_KEYWORDS	phosphoprotein	161	6.88034e+15	7.76297e-14	NM_026410, NM_199007, NM_199239, NM_178215, NM_172467, NM_009791, NM_178212, NM_029231, NM_033596, NM_134471, NM_145468, NM_011121, NM_023223, NM_175554, NM_178113, NM_027740, NM_007525, NM_010721, NM_016756, NM_009004, NM_011495, NM_011496, NM_011497, NM_145993, NM_029617, NM_198654, NM_001012273, XM_356549, NM_011655, NM_010931, NM_019641, NM_028349, NM_007659, NM_029523, NM_026515, NM_00104043…	222	6294	17569	2.02439e+15	1.42062e-11	2.84125e-12	9.58842e-11
SP_PIR_KEYWORDS	nucleus	120	5.12821e+15	1.73553e-10	NM_026410, NM_199007, NM_181061, NM_178215, NM_009791, NM_029231, NM_178212, NM_033596, NM_134471, NM_146208, NM_176933, NM_175554, NM_011121, NM_178113, NM_007525, NM_010721, NM_011495, NM_011496, NM_145993, NM_029617, NM_001012273, NM_198654, XM_356549, NM_010931, NM_007659, NM_029523, NM_026515, NM_027435, NM_026412, NM_025674, NM_025676, NM_009013, NM_001113179, NM_009828, NM_183046, NM_13930…	222	3759	17569	2.52641e+16	3.17602e-08	5.29336e-10	2.14364e-07
SP_PIR_KEYWORDS	chromosomal protein	28	1.19658e+16	2.26151e-09	NM_145924, NM_175657, NM_145946, NM_206882, NM_175654, NM_178215, NM_181061, NM_175655, NM_175652, NM_021886, NM_178212, NM_033596, NM_134471, NM_008197, NM_011514, NM_175554, NM_178183, NM_011496, NM_178208, NM_001012273, XM_356549, NM_007681, NM_028228, NM_008252, NM_028131, NM_175660, NM_178200, NM_175661, NM_054045, NM_175664, NM_175666, NM_026560, NM_153173, NM_178197, NM_001033244, NM_025639	222	131	17569	1.69153e+16	4.13856e-07	5.91223e-09	2.7933e-06
GOTERM_CC_FAT	GO:0000779~condensed chromosome, centromeric region	21	8.97436e+15	2.71752e-08	NM_016692, NM_001113179, NM_199007, NM_001081363, NM_198654, NM_198605, NM_007681, NM_028131, NM_146235, NM_021886, NM_019499, NM_001042421, NM_025565, NM_173762, NM_026507, NM_025639, NM_023284, NM_023294, NM_028232, NM_017407, NM_009773	148	60	12263	2.90003e+16	4.89154e-07	8.15257e-08	3.3473e-05
GOTERM_CC_FAT	GO:0015630~microtubule cytoskeleton	40	1.7094e+16	2.71221e-08	NM_028760, NM_183046, NM_139303, NM_198605, NM_012025, NM_145150, NM_010615, NM_009791, NM_024245, NM_134471, NM_173762, NM_025995, NM_009004, NM_001042652, NM_011495, NM_016692, NM_011496, NM_011497, NM_010620, NM_001081363, NM_008446, NM_001012273, NM_144553, NM_011655, NM_010892, NM_145588, NM_019641, NM_028349, NM_019499, NM_026560, NM_024241, NM_001042421, NM_001025779, NM_001081258, NM_0010…	148	448	12263	7.39805e+15	4.88198e-06	6.97425e-07	0.000334076
SP_PIR_KEYWORDS	centromere	18	7.69231e+16	1.79637e-07	NM_016692, NM_011496, NM_001042653, NM_199007, NM_145924, NM_001012273, NM_007681, NM_181061, NM_028131, NM_010892, NM_146235, NM_001076789, NM_026560, NM_134471, NM_011514, NM_025642, NM_173762, NM_028232	222	40	17569	3.56128e+15	0.000328736	4.10919e-06	0.000221878
GOTERM_BP_FAT	GO:0007059~chromosome segregation	21	8.97436e+15	2.18916e-06	NM_001042652, NM_016692, NM_026410, NM_199007, NM_001081363, NM_001014976, NM_198654, NM_001012273, NM_139303, NM_198605, NM_010892, NM_021886, NM_011623, NM_019499, NM_025565, NM_173762, NM_007708, NM_178113, NM_023284, NM_023294, NM_028232	182	64	13188	2.37764e+16	0.00187392	0.000187392	0.00339023
GOTERM_CC_FAT	GO:0000776~kinetochore	20	8.54701e+15	2.56435e-07	NM_016692, NM_001113179, NM_001081363, NM_198654, NM_198605, NM_007681, NM_028131, NM_146235, NM_001076789, NM_021886, NM_019499, NM_001042421, NM_025565, NM_173762, NM_026507, NM_025639, NM_023284, NM_023294, NM_017407, NM_009773	148	62	12263	2.67284e+16	4.61582e-05	5.76978e-06	0.00315863
GOTERM_CC_FAT	GO:0000777~condensed chromosome kinetochore	19	811965811965812	3.98498e-06	NM_016692, NM_001113179, NM_001081363, NM_198654, NM_198605, NM_007681, NM_028131, NM_146235, NM_021886, NM_019499, NM_001042421, NM_025565, NM_173762, NM_026507, NM_025639, NM_023284, NM_023294, NM_017407, NM_009773	148	53	12263	2.97039e+16	7.17297e-05	7.96997e-06	0.00049085
GOTERM_BP_FAT	GO:0006323~DNA packaging	23	982905982905983	2.40846e-05	NM_026410, NM_146171, NM_175657, NM_206882, NM_175654, NM_178215, NM_175655, NM_175652, NM_011623, NM_178212, NM_033596, NM_011514, NM_008197, NM_178113, NM_178183, NM_001042652, NM_178208, XM_356549, NM_007681, NM_175660, NM_178200, NM_175661, NM_144818, NM_054045, NM_175664, NM_175666, NM_008017, NM_153173, NM_178197, NM_133762, NM_024184	182	95	13188	1.75433e+15	0.00206164	0.00187422	0.00372984
GOTERM_CC_FAT	GO:0005819~spindle	22	9.40171e+15	6.23997e-05	NM_001042652, NM_016692, NM_011496, NM_010620, NM_011497, NM_001081363, NM_001012273, NM_144553, NM_139303, NM_198605, NM_012025, NM_145150, NM_010892, NM_145588, NM_009791, NM_019499, NM_001042421, NM_001025779, NM_173762, NM_028109, NM_025995, NM_017407	148	109	12263	1.67237e+16	0.11232	0.011232	0.0768608
GOTERM_BP_FAT	GO:0006259~DNA metabolic process	37	1.5812e+15	0.00129824	NM_009104, NM_145946, NM_021385, NM_001083188, NM_029977, NM_011623, NM_146208, NM_175554, NM_001122959, NM_178309, NM_007525, NM_028039, NM_016925, NM_028228, NM_008252, NM_027290, NM_008563, NM_010931, NM_145588, NM_008566, NM_007633, NM_009862, NM_177331, NM_028128, NM_001025779, NM_001042527, NM_012012, NM_011132, NM_011133, NM_029766, NM_009765, NM_001033244, NM_009764, NM_011234, NM_009387,…	182	404	13188	6.63633e+15	1.1113	0.00926081	2.01052
GOTERM_BP_FAT	GO:0051276~chromosome organization	36	1.53846e+16	0.0005783	NM_026410, NM_199007, NM_146171, NM_175657, NM_139303, NM_206882, NM_175654, NM_178215, NM_175655, NM_175652, NM_001076789, NM_021886, NM_011623, NM_178212, NM_033596, NM_008197, NM_011514, NM_178113, NM_001122959, NM_178183, NM_001042652, NM_178208, NM_145993, XM_356549, NM_007681, NM_028228, NM_010892, NM_175660, NM_178200, NM_175661, NM_054045, NM_144818, NM_175664, NM_019499, NM_175666, NM_00…	182	396	13188	6.58741e+16	0.495025	0.0380788	0.0895581
SP_PIR_KEYWORDS	ubl conjugation	39	1.66667e+16	0.000993689	NM_001113179, NM_026410, NM_175657, NM_145946, NM_139303, NM_206882, NM_175654, NM_019670, NM_178215, NM_175655, NM_175652, NM_001083188, NM_178212, NM_033596, NM_023223, NM_173762, NM_001004761, NM_007525, NM_013538, NM_178183, NM_009773, NM_001042652, NM_011495, NM_178208, NM_011497, XM_356549, NM_001012273, NM_144553, NM_011655, NM_027290, NM_175660, NM_010931, NM_145588, NM_178200, NM_175661,…	222	520	17569	5.93547e+15	0.181845	0.20205	12.2735
KEGG_PATHWAY	mmu04110:Cell cycle	21	8.97436e+15	0.111438	NM_001113179, NM_009828, NM_001014976, NM_008563, NM_008566, NM_019499, NM_007659, NM_007633, NM_009862, NM_001025779, NM_009860, NM_007630, NM_145468, NM_001110265, NM_011121, NM_023223, NM_001111075, NM_007891, NM_016756, NM_172301, NM_009773	72	123	5621	1.33289e+16	0.612911	0.612911	109.609
GOTERM_CC_FAT	GO:0044430~cytoskeletal part	42	1.79487e+15	0.00918031	NM_028760, NM_183046, NM_139303, NM_198605, NM_012025, NM_145150, NM_010615, NM_009791, NM_024245, NM_134471, NM_173762, NM_010721, NM_025995, NM_009004, NM_001042652, NM_011495, NM_016692, NM_011496, NM_011497, NM_010620, NM_001081363, NM_008446, NM_001012273, NM_144553, NM_011655, NM_010892, NM_145588, NM_019641, NM_028349, NM_019499, NM_026560, NM_024241, NM_028390, NM_001042421, NM_001025779,…	148	764	12263	4.55503e+15	199.84	17.7636	1332.27
GOTERM_BP_FAT	GO:0007017~microtubule-based process	24	1.02564e+16	101.158	NM_001042652, NM_010620, NM_008446, NM_001014976, NM_183046, NM_001012273, NM_011655, NM_139303, NM_010615, NM_145588, NM_019641, NM_024241, NM_024245, NM_134471, NM_001081258, NM_001040435, NM_025565, NM_173762, NM_028109, NM_009764, NM_023284, NM_025995, NM_023294, NM_009004	182	209	13188	8.32094e+15	864.819	617.728	156430
GOTERM_BP_FAT	GO:0006260~DNA replication	20	8.54701e+15	447.832	NM_009104, NM_028228, NM_027290, NM_008563, NM_001083188, NM_029977, NM_008566, NM_009862, NM_007633, NM_028128, NM_001025779, NM_001042527, NM_011132, NM_011133, NM_029766, NM_009765, NM_009764, NM_011234, NM_009387, NM_025676	182	139	13188	1.04261e+15	3829.91	2553.29	69289
GOTERM_CC_FAT	GO:0000785~chromatin	20	8.54701e+15	468.727	NM_021385, NM_175657, NM_206882, NM_178215, NM_175654, NM_175655, NM_175652, NM_001076789, NM_178212, NM_033596, NM_011514, NM_008197, NM_178183, NM_001042653, NM_016692, NM_178208, XM_356549, NM_007681, NM_175660, NM_178200, NM_175661, NM_145588, NM_054045, NM_175664, NM_175666, NM_153173, NM_178197, NM_024184	148	160	12263	1.03573e+16	8433.25	702.771	57709.4
GOTERM_BP_FAT	GO:0006974~response to DNA damage stimulus	26	1.11111e+15	13.6063	NM_021385, NM_145946, NM_001083188, NM_029977, NM_146208, NM_175554, NM_001122959, NM_178309, NM_007525, NM_028039, NM_016925, NM_008252, NM_010931, NM_145588, NM_007659, NM_177331, NM_001042527, NM_012012, NM_011132, NM_029766, NM_001033244, NM_009765, NM_009764, NM_001029856, NM_011234, NM_009013	182	286	13188	6.58741e+16	1.16513e+06	7282.06	2.10787e+06
INTERPRO	IPR007125:Histone core	12	5.12821e+15	1463.55	NM_178208, XM_356549, NM_007681, NM_175657, NM_206882, NM_178215, NM_175654, NM_175660, NM_175655, NM_178200, NM_175652, NM_175661, NM_054045, NM_175664, NM_178212, NM_175666, NM_033596, NM_153173, NM_178197, NM_178183	192	37	17319	2.92551e+15	55604.4	55604.4	2.02571e+06
GOTERM_BP_FAT	GO:0006281~DNA repair	23	982905982905983	317.983	NM_145946, NM_021385, NM_008252, NM_010931, NM_145588, NM_001083188, NM_029977, NM_177331, NM_146208, NM_001042527, NM_012012, NM_175554, NM_011132, NM_001122959, NM_001033244, NM_009765, NM_178309, NM_009764, NM_007525, NM_028039, NM_011234, NM_009013, NM_016925	182	221	13188	7.54125e+15	27218.1	160106	492417
SP_PIR_KEYWORDS	nucleosome core	12	5.12821e+15	1196.48	NM_178208, XM_356549, NM_007681, NM_175657, NM_206882, NM_178215, NM_175654, NM_175660, NM_175655, NM_178200, NM_175652, NM_175661, NM_054045, NM_175664, NM_178212, NM_175666, NM_033596, NM_153173, NM_178197, NM_178183	222	39	17569	2.43507e+16	218957	218957	1.47784e+07
GOTERM_MF_FAT	GO:0005524~ATP binding	49	2.09402e+15	22639.6	NM_029977, NM_011623, NM_025979, NM_024245, NM_134471, NM_011121, NM_178309, NM_016756, NM_009004, NM_011495, NM_011496, NM_011497, NM_010620, NM_008446, NM_146235, NM_021891, NM_007659, NM_001081258, NM_001110265, NM_027435, NM_001029856, NM_025676, NM_001113179, NM_011943, NM_183046, NM_139303, NM_010615, NM_001083188, NM_173762, NM_001122959, NM_010790, NM_011690, NM_023209, NM_009773, NM_1726…	149	1434	12928	2.96478e+16	602215	602215	2.9698e+07
GOTERM_CC_FAT	GO:0000786~nucleosome	13	5.55556e+15	2491.3	NM_178208, XM_356549, NM_007681, NM_175657, NM_206882, NM_175654, NM_178215, NM_175660, NM_175655, NM_178200, NM_175652, NM_175661, NM_054045, NM_175664, NM_178212, NM_175666, NM_033596, NM_008197, NM_153173, NM_178197, NM_178183	148	57	12263	1.88975e+15	4.48441e+06	344955	3.0687e+07
GOTERM_MF_FAT	GO:0032559~adenyl ribonucleotide binding	49	2.09402e+15	3483.31	NM_029977, NM_011623, NM_025979, NM_024245, NM_134471, NM_011121, NM_178309, NM_016756, NM_009004, NM_011495, NM_011496, NM_011497, NM_010620, NM_008446, NM_146235, NM_021891, NM_007659, NM_001081258, NM_001110265, NM_027435, NM_001029856, NM_025676, NM_001113179, NM_011943, NM_183046, NM_139303, NM_010615, NM_001083188, NM_173762, NM_001122959, NM_010790, NM_011690, NM_023209, NM_009773, NM_1726…	149	1451	12928	2.93004e+16	9265.64	4632.82	4.56931e+06
SP_PIR_KEYWORDS	DNA damage	20	8.54701e+15	4595.83	NM_145946, NM_021385, NM_010931, NM_001083188, NM_177331, NM_146208, NM_012012, NM_175554, NM_011132, NM_029766, NM_001122959, NM_001033244, NM_009765, NM_178309, NM_009764, NM_007525, NM_001029856, NM_011234, NM_009013, NM_016925	222	193	17569	8.201e+15	841046	76458.7	5.67659e+06
GOTERM_BP_FAT	GO:0006334~nucleosome assembly	14	5.98291e+15	5289.3	NM_178208, XM_356549, NM_175657, NM_007681, NM_206882, NM_175654, NM_178215, NM_175655, NM_175660, NM_175652, NM_178200, NM_175661, NM_054045, NM_175664, NM_178212, NM_175666, NM_033596, NM_008197, NM_153173, NM_178197, NM_024184, NM_178183	182	67	13188	1.51412e+15	452766	251537	8.19128e+06
GOTERM_CC_FAT	GO:0005856~cytoskeleton	43	1.83761e+15	7151.67	NM_028760, NM_183046, NM_139303, NM_198605, NM_012025, NM_145150, NM_010615, NM_009791, NM_024245, NM_134471, NM_173762, NM_010721, NM_025995, NM_009004, NM_001042652, NM_011495, NM_016692, NM_011496, NM_011497, NM_010620, NM_001081363, NM_008446, NM_001012273, NM_144553, NM_011655, NM_010892, NM_145588, NM_019641, NM_028349, NM_019499, NM_026560, NM_024241, NM_028390, NM_001042421, NM_001025779,…	148	1110	12263	3.20982e+16	1.28731e+07	91950.8	8.80912e+06
GOTERM_BP_FAT	GO:0031497~chromatin assembly	14	5.98291e+15	7867.83	NM_178208, XM_356549, NM_175657, NM_007681, NM_206882, NM_175654, NM_178215, NM_175655, NM_175660, NM_175652, NM_178200, NM_175661, NM_054045, NM_175664, NM_178212, NM_175666, NM_033596, NM_008197, NM_153173, NM_178197, NM_024184, NM_178183	182	69	13188	1.47023e+16	6.73485e+06	3.54466e+06	1.21845e+08
GOTERM_BP_FAT	GO:0006333~chromatin assembly or disassembly	16	6.83761e+15	919.021	NM_178208, XM_356549, NM_175657, NM_007681, NM_206882, NM_175654, NM_178215, NM_175655, NM_175660, NM_175652, NM_175661, NM_001076789, NM_178200, NM_054045, NM_175664, NM_178212, NM_175666, NM_033596, NM_008197, NM_011514, NM_153173, NM_178197, NM_024184, NM_178183	182	103	13188	1.12562e+16	7.86681e+06	393341	1.42324e+08
GOTERM_BP_FAT	GO:0065004~protein-DNA complex assembly	14	5.98291e+15	9547.85	NM_178208, XM_356549, NM_175657, NM_007681, NM_206882, NM_175654, NM_178215, NM_175655, NM_175660, NM_175652, NM_178200, NM_175661, NM_054045, NM_175664, NM_178212, NM_175666, NM_033596, NM_008197, NM_153173, NM_178197, NM_024184, NM_178183	182	70	13188	1.44923e+16	8.17292e+06	3.89187e+06	1.47862e+08
GOTERM_BP_FAT	GO:0034728~nucleosome organization	14	5.98291e+15	9547.85	NM_178208, XM_356549, NM_175657, NM_007681, NM_206882, NM_175654, NM_178215, NM_175655, NM_175660, NM_175652, NM_178200, NM_175661, NM_054045, NM_175664, NM_178212, NM_175666, NM_033596, NM_008197, NM_153173, NM_178197, NM_024184, NM_178183	182	70	13188	1.44923e+16	8.17292e+06	3.89187e+06	1.47862e+08
UP_SEQ_FEATURE	cross-link:Glycyl lysine isopeptide (Lys-Gly) (interchain with G-Cter in ubiquitin)	19	811965811965812	10593.9	NM_145946, NM_011655, NM_206882, NM_027290, NM_019670, NM_178215, NM_010931, NM_175660, NM_175661, NM_178200, NM_054045, NM_001083188, NM_175664, NM_178212, NM_175666, NM_007659, NM_001004761, NM_178197, NM_001033244, NM_007525, NM_178183	217	165	15873	8.42304e+15	6.71651e+06	6.71651e+06	1.57643e+08
INTERPRO	IPR019821:Kinesin, motor region, conserved site	11	4.70085e+15	17509.5	NM_024245, NM_024241, NM_010620, NM_134471, NM_001081258, NM_008446, NM_173762, NM_139303, NM_010615, NM_145588, NM_009004	192	41	17319	2.42008e+16	6.65363e+06	3.32681e+06	2.42401e+06
SP_PIR_KEYWORDS	atp-binding	48	2.05128e+15	191630	NM_001113179, NM_011943, NM_183046, NM_139303, NM_010615, NM_001083188, NM_029977, NM_011623, NM_025979, NM_024245, NM_134471, NM_173762, NM_011121, NM_001122959, NM_023209, NM_178309, NM_010790, NM_011690, NM_016756, NM_009773, NM_009004, NM_011495, NM_011496, NM_011497, NM_010620, NM_008446, NM_172644, NM_008563, NM_010892, NM_146235, NM_145588, NM_008566, NM_021891, NM_007659, NM_028128, NM_00…	222	1281	17569	2.96542e+16	350683	2.92236e+06	2.36691e+07
GOTERM_MF_FAT	GO:0030554~adenyl nucleotide binding	49	2.09402e+15	209928	NM_029977, NM_011623, NM_025979, NM_024245, NM_134471, NM_011121, NM_178309, NM_016756, NM_009004, NM_011495, NM_011496, NM_011497, NM_010620, NM_008446, NM_146235, NM_021891, NM_007659, NM_001081258, NM_001110265, NM_027435, NM_001029856, NM_025676, NM_001113179, NM_011943, NM_183046, NM_139303, NM_010615, NM_001083188, NM_173762, NM_001122959, NM_010790, NM_011690, NM_023209, NM_009773, NM_1726…	149	1525	12928	2.78786e+16	5.58407e+07	1.86136e+06	2.75376e+07
INTERPRO	IPR009072:Histone-fold	12	5.12821e+15	212492	NM_178208, XM_356549, NM_007681, NM_175657, NM_206882, NM_178215, NM_175654, NM_175660, NM_175655, NM_178200, NM_175652, NM_175661, NM_054045, NM_175664, NM_178212, NM_175666, NM_001001176, NM_033596, NM_153173, NM_178197	192	56	17319	1.93292e+16	8.07471e+06	2.69157e+06	2.94172e+07
GOTERM_MF_FAT	GO:0001883~purine nucleoside binding	49	2.09402e+15	284164	NM_029977, NM_011623, NM_025979, NM_024245, NM_134471, NM_011121, NM_178309, NM_016756, NM_009004, NM_011495, NM_011496, NM_011497, NM_010620, NM_008446, NM_146235, NM_021891, NM_007659, NM_001081258, NM_001110265, NM_027435, NM_001029856, NM_025676, NM_001113179, NM_011943, NM_183046, NM_139303, NM_010615, NM_001083188, NM_173762, NM_001122959, NM_010790, NM_011690, NM_023209, NM_009773, NM_1726…	149	1538	12928	2.7643e+16	7.55876e+06	1.88969e+06	3.72757e+08
UP_SEQ_FEATURE	nucleotide phosphate-binding region:ATP	41	1.75214e+15	291326	NM_001113179, NM_011943, NM_183046, NM_139303, NM_010615, NM_011623, NM_025979, NM_134471, NM_173762, NM_011121, NM_001122959, NM_023209, NM_178309, NM_010790, NM_016756, NM_009773, NM_009004, NM_011495, NM_011496, NM_011497, NM_010620, NM_008446, NM_008563, NM_010892, NM_146235, NM_145588, NM_008566, NM_021891, NM_007659, NM_028128, NM_008017, NM_024241, NM_001025779, NM_001110265, NM_001042527,…	217	904	15873	3.31753e+16	1.84701e+08	9.23503e+06	4.33511e+07
INTERPRO	IPR001752:Kinesin, motor region	11	4.70085e+15	293792	NM_024245, NM_024241, NM_010620, NM_134471, NM_001081258, NM_008446, NM_173762, NM_139303, NM_010615, NM_145588, NM_009004	192	43	17319	2.30752e+15	1.11641e+07	2.79102e+07	4.06723e+07
GOTERM_CC_FAT	GO:0032993~protein-DNA complex	13	5.55556e+15	32807.5	NM_178208, XM_356549, NM_007681, NM_175657, NM_206882, NM_175654, NM_178215, NM_175660, NM_175655, NM_178200, NM_175652, NM_175661, NM_054045, NM_175664, NM_178212, NM_175666, NM_033596, NM_008197, NM_153173, NM_178197, NM_178183	148	70	12263	1.53879e+16	5.90534e+06	3.93689e+06	4.04105e+06
GOTERM_MF_FAT	GO:0001882~nucleoside binding	49	2.09402e+15	35780.1	NM_029977, NM_011623, NM_025979, NM_024245, NM_134471, NM_011121, NM_178309, NM_016756, NM_009004, NM_011495, NM_011496, NM_011497, NM_010620, NM_008446, NM_146235, NM_021891, NM_007659, NM_001081258, NM_001110265, NM_027435, NM_001029856, NM_025676, NM_001113179, NM_011943, NM_183046, NM_139303, NM_010615, NM_001083188, NM_173762, NM_001122959, NM_010790, NM_011690, NM_023209, NM_009773, NM_1726…	149	1548	12928	2.74644e+16	9.51752e+06	1.9035e+07	4.69353e+06
GOTERM_CC_FAT	GO:0005874~microtubule	20	8.54701e+15	5871.35	NM_001042652, NM_016692, NM_010620, NM_008446, NM_183046, NM_001012273, NM_198605, NM_011655, NM_139303, NM_145150, NM_010615, NM_145588, NM_019641, NM_024241, NM_024245, NM_134471, NM_001081258, NM_028109, NM_009004, NM_017407	148	238	12263	6.96287e+16	1.05684e+08	660527	7.23202e+07
SMART	SM00129:KISc	11	4.70085e+15	82051	NM_024245, NM_024241, NM_010620, NM_134471, NM_001081258, NM_008446, NM_173762, NM_139303, NM_010615, NM_145588, NM_009004	112	43	8900	2.03281e+16	6.97434e+07	6.97434e+07	8.82765e+07
SP_PIR_KEYWORDS	Chromosome partition	10	4.2735e+15	146180	NM_001113179, NM_016692, NM_134471, NM_199007, NM_029617, NM_001014976, NM_198654, NM_001012273, NM_010892, NM_028232	222	32	17569	2.47311e+16	2.67509e+07	2.05776e+07	1.80554e+09
GOTERM_BP_FAT	GO:0033554~cellular response to stress	26	1.11111e+15	240424	NM_021385, NM_145946, NM_001083188, NM_029977, NM_146208, NM_175554, NM_001122959, NM_178309, NM_007525, NM_028039, NM_016925, NM_008252, NM_010931, NM_145588, NM_007659, NM_177331, NM_001042527, NM_012012, NM_011132, NM_029766, NM_001033244, NM_009765, NM_009764, NM_001029856, NM_011234, NM_009013	182	402	13188	4.68657e+15	2.05803e+09	9.35468e+06	3.72331e+08
GOTERM_BP_FAT	GO:0000226~microtubule cytoskeleton organization	15	641025641025641	3.34924e+06	NM_001042652, NM_001014976, NM_001012273, NM_011655, NM_139303, NM_010615, NM_019641, NM_001040435, NM_025565, NM_173762, NM_028109, NM_009764, NM_023284, NM_025995, NM_023294	182	111	13188	9.7921e+15	2.86695e+09	1.2465e+08	5.18678e+08
GOTERM_BP_FAT	GO:0034621~cellular macromolecular complex subunit organization	20	8.54701e+15	49523.3	NM_139303, NM_175657, NM_206882, NM_178215, NM_175654, NM_175655, NM_175652, NM_021886, NM_178212, NM_033596, NM_008197, NM_178183, NM_025995, NM_178208, XM_356549, NM_011655, NM_007681, NM_175660, NM_178200, NM_175661, NM_019641, NM_054045, NM_175664, NM_175666, NM_153173, NM_178197, NM_024184, NM_001081113	182	234	13188	6.19329e+15	4.23919e+08	1.76633e+08	7.6694e+08
GOTERM_MF_FAT	GO:0003777~microtubule motor activity	12	5.12821e+15	505869	NM_024245, NM_024241, NM_010620, NM_134471, NM_001081258, NM_008446, NM_183046, NM_173762, NM_139303, NM_010615, NM_145588, NM_009004	149	72	12928	1.44609e+16	1.34561e+09	2.24268e+06	6.63582e+08
SP_PIR_KEYWORDS	dna repair	17	7.26496e+15	552343	NM_145946, NM_021385, NM_010931, NM_001083188, NM_177331, NM_012012, NM_175554, NM_011132, NM_001122959, NM_001033244, NM_009765, NM_178309, NM_009764, NM_007525, NM_011234, NM_009013, NM_016925	222	172	17569	7.82194e+15	1.01079e+09	7.21991e+06	6.82225e+08
KEGG_PATHWAY	mmu04114:Oocyte meiosis	14	5.98291e+15	67867.8	NM_001113179, NM_011497, NM_001014976, NM_019499, NM_007659, NM_007633, NM_009860, NM_007630, NM_011121, NM_023223, NM_016756, NM_025995, NM_172301, NM_028232	72	110	5621	9.93611e+15	3.73273e+08	1.86636e+08	6.67536e+08
SP_PIR_KEYWORDS	dna replication	13	5.55556e+15	682992	NM_009862, NM_028128, NM_001025779, NM_009104, NM_001042527, NM_011132, NM_027290, NM_008563, NM_011133, NM_029766, NM_001083188, NM_025676, NM_008566	222	85	17569	1.21037e+16	1.24987e+08	8.3325e+06	8.43596e+08
UP_SEQ_FEATURE	domain:Kinesin-motor	10	4.2735e+15	703650	NM_024241, NM_010620, NM_134471, NM_008446, NM_183046, NM_173762, NM_139303, NM_010615, NM_145588, NM_009004	217	35	15873	2.08993e+16	4.46114e+08	1.48705e+08	1.04708e+10
GOTERM_MF_FAT	GO:0032555~purine ribonucleotide binding	50	2.13675e+16	1.50725e+07	NM_029977, NM_011623, NM_025979, NM_024245, NM_134471, NM_011121, NM_178309, NM_016756, NM_009004, NM_011495, NM_011496, NM_011497, NM_010620, NM_008446, NM_011655, NM_146235, NM_021891, NM_007659, NM_001081258, NM_001110265, NM_027435, NM_001029856, NM_025676, NM_001113179, NM_011943, NM_183046, NM_139303, NM_010615, NM_001083188, NM_173762, NM_001122959, NM_010790, NM_011690, NM_023209, NM_0097…	149	1785	12928	2.43039e+16	4.00927e+08	5.72753e+07	1.97716e+09
GOTERM_MF_FAT	GO:0032553~ribonucleotide binding	50	2.13675e+16	1.50725e+07	NM_029977, NM_011623, NM_025979, NM_024245, NM_134471, NM_011121, NM_178309, NM_016756, NM_009004, NM_011495, NM_011496, NM_011497, NM_010620, NM_008446, NM_011655, NM_146235, NM_021891, NM_007659, NM_001081258, NM_001110265, NM_027435, NM_001029856, NM_025676, NM_001113179, NM_011943, NM_183046, NM_139303, NM_010615, NM_001083188, NM_173762, NM_001122959, NM_010790, NM_011690, NM_023209, NM_0097…	149	1785	12928	2.43039e+16	4.00927e+08	5.72753e+07	1.97716e+09
SP_PIR_KEYWORDS	isopeptide bond	20	8.54701e+15	1.81232e+06	NM_145946, NM_175657, NM_206882, NM_178215, NM_019670, NM_175654, NM_175655, NM_175652, NM_001083188, NM_178212, NM_033596, NM_001004761, NM_007525, NM_178183, NM_178208, NM_011655, NM_027290, NM_175660, NM_010931, NM_178200, NM_175661, NM_054045, NM_175664, NM_175666, NM_007659, NM_153173, NM_178197, NM_001033244	222	273	17569	5.79778e+15	3.31655e+08	2.07284e+08	2.23849e+10
GOTERM_BP_FAT	GO:0051327~M phase of meiotic cell cycle	13	5.55556e+15	2.24558e+07	NM_199007, NM_001014976, NM_010892, NM_025415, NM_012012, NM_001033244, NM_009765, NM_001111075, NM_001081117, NM_011234, NM_025995, NM_016925, NM_028232	182	87	13188	1.08276e+16	1.92221e+10	7.68887e+06	3.47761e+09
GOTERM_BP_FAT	GO:0007126~meiosis	13	5.55556e+15	2.24558e+07	NM_199007, NM_001014976, NM_010892, NM_025415, NM_012012, NM_001033244, NM_009765, NM_001111075, NM_001081117, NM_011234, NM_025995, NM_016925, NM_028232	182	87	13188	1.08276e+16	1.92221e+10	7.68887e+06	3.47761e+09
SP_PIR_KEYWORDS	microtubule	18	7.69231e+16	2.59284e+07	NM_001042652, NM_016692, NM_010620, NM_008446, NM_183046, NM_198605, NM_011655, NM_139303, NM_145150, NM_010615, NM_145588, NM_019641, NM_024241, NM_024245, NM_134471, NM_001081258, NM_009004, NM_017407	222	219	17569	650462791558682	4.7449e+09	2.79112e+08	3.20254e+10
GOTERM_BP_FAT	GO:0051321~meiotic cell cycle	13	5.55556e+15	2.93465e+06	NM_199007, NM_001014976, NM_010892, NM_025415, NM_012012, NM_001033244, NM_009765, NM_001111075, NM_001081117, NM_011234, NM_025995, NM_016925, NM_028232	182	89	13188	1.05843e+16	2.51206e+10	9.66177e+07	4.54473e+09
GOTERM_MF_FAT	GO:0017076~purine nucleotide binding	50	2.13675e+16	5.96939e+06	NM_029977, NM_011623, NM_025979, NM_024245, NM_134471, NM_011121, NM_178309, NM_016756, NM_009004, NM_011495, NM_011496, NM_011497, NM_010620, NM_008446, NM_011655, NM_146235, NM_021891, NM_007659, NM_001081258, NM_001110265, NM_027435, NM_001029856, NM_025676, NM_001113179, NM_011943, NM_183046, NM_139303, NM_010615, NM_001083188, NM_173762, NM_001122959, NM_010790, NM_011690, NM_023209, NM_0097…	149	1859	12928	2.33365e+15	1.58786e+10	1.98482e+09	7.83045e+09
GOTERM_BP_FAT	GO:0007018~microtubule-based movement	13	5.55556e+15	1.01452e+07	NM_024245, NM_024241, NM_010620, NM_134471, NM_001081258, NM_008446, NM_183046, NM_011655, NM_173762, NM_139303, NM_010615, NM_145588, NM_009004	182	99	13188	9.51515e+15	8.68429e+09	3.21642e+08	1.57114e+11
GOTERM_BP_FAT	GO:0043933~macromolecular complex subunit organization	22	9.40171e+15	1.8658e+08	NM_009104, NM_139303, NM_175657, NM_206882, NM_178215, NM_175654, NM_175655, NM_175652, NM_021886, NM_178212, NM_033596, NM_008197, NM_178183, NM_025995, NM_178208, XM_356549, NM_011655, NM_007681, NM_175660, NM_178200, NM_175661, NM_019641, NM_054045, NM_175664, NM_175666, NM_001001176, NM_153173, NM_178197, NM_024184, NM_001081113	182	356	13188	4.47796e+15	1.59711e+11	5.70402e+08	2.88947e+11
GOTERM_BP_FAT	GO:0034622~cellular macromolecular complex assembly	17	7.26496e+15	2.33233e+08	NM_175657, NM_178215, NM_175654, NM_206882, NM_175655, NM_175652, NM_178212, NM_033596, NM_008197, NM_178183, NM_025995, NM_178208, XM_356549, NM_011655, NM_007681, NM_175660, NM_178200, NM_175661, NM_054045, NM_175664, NM_175666, NM_153173, NM_178197, NM_024184, NM_001081113	182	206	13188	59798356982823	1.99646e+11	6.8844e+08	3.61195e+11
GOTERM_MF_FAT	GO:0003677~DNA binding	47	2.00855e+16	2.38957e+08	NM_175657, NM_178215, NM_175654, NM_175655, NM_175652, NM_178212, NM_011623, NM_029977, NM_033596, NM_008197, NM_146208, NM_175554, NM_178309, NM_001042652, NM_008446, NM_001013368, XM_356549, NM_010931, NM_146235, NM_001001176, NM_027697, NM_012012, NM_153173, NM_025676, NM_009013, NM_021385, NM_206882, NM_001083188, NM_029249, NM_008652, NM_001122959, NM_007891, NM_178183, NM_028039, NM_178208,…	149	1751	12928	2.32893e+16	6.35625e+09	7.06251e+08	3.13457e+11
SP_PIR_KEYWORDS	nucleotide-binding	48	2.05128e+15	4.28126e+08	NM_001113179, NM_011943, NM_183046, NM_139303, NM_010615, NM_001083188, NM_011623, NM_025979, NM_024245, NM_134471, NM_173762, NM_011121, NM_001122959, NM_023209, NM_178309, NM_010790, NM_011690, NM_016756, NM_009773, NM_009004, NM_011495, NM_011496, NM_011497, NM_010620, NM_008446, NM_011655, NM_172644, NM_008563, NM_010892, NM_146235, NM_145588, NM_008566, NM_021891, NM_007659, NM_028128, NM_00…	222	1623	17569	2.34054e+15	7.83467e+08	4.35261e+09	5.28799e+11
GOTERM_MF_FAT	GO:0000166~nucleotide binding	52	2.22222e+15	1.19184e+09	NM_029977, NM_011623, NM_025979, NM_024245, NM_134471, NM_011121, NM_178309, NM_016756, NM_009004, NM_011495, NM_011496, NM_011497, NM_010620, NM_008446, NM_011655, NM_146235, NM_021891, NM_007659, NM_001081258, NM_001110265, NM_027435, NM_001029856, NM_025676, NM_001113179, NM_011943, NM_011252, NM_183046, NM_139303, NM_010615, NM_001083188, NM_173762, NM_001122959, NM_010790, NM_011690, NM_0232…	149	2169	12928	2.08012e+16	3.17026e+10	3.1703e+09	1.56342e+11
KEGG_PATHWAY	mmu05322:Systemic lupus erythematosus	11	4.70085e+15	1.70871e+09	NM_178208, XM_356549, NM_175657, NM_206882, NM_178215, NM_175654, NM_175660, NM_175655, NM_178200, NM_175652, NM_175661, NM_054045, NM_175664, NM_178212, NM_175666, NM_033596, NM_153173, NM_178197, NM_178183	72	92	5621	9.33439e+15	9.39786e+09	3.13263e+10	1.68066e+12
SP_PIR_KEYWORDS	motor protein	12	5.12821e+15	3.69775e+08	NM_024245, NM_024241, NM_010620, NM_134471, NM_001081258, NM_008446, NM_183046, NM_173762, NM_139303, NM_010615, NM_145588, NM_009004	222	121	17569	7.84856e+15	6.76665e+09	3.56151e+10	4.56726e+11
GOTERM_MF_FAT	GO:0003774~motor activity	12	5.12821e+15	4.36165e+09	NM_024245, NM_024241, NM_010620, NM_134471, NM_001081258, NM_008446, NM_183046, NM_173762, NM_139303, NM_010615, NM_145588, NM_009004	149	136	12928	7.65574e+15	1.16013e+12	1.05472e+11	5.72145e+11
GOTERM_BP_FAT	GO:0065003~macromolecular complex assembly	19	811965811965812	5.72581e+08	NM_009104, NM_175657, NM_178215, NM_175654, NM_206882, NM_175655, NM_175652, NM_178212, NM_033596, NM_008197, NM_178183, NM_025995, NM_178208, XM_356549, NM_011655, NM_007681, NM_175660, NM_178200, NM_175661, NM_054045, NM_175664, NM_175666, NM_001001176, NM_153173, NM_178197, NM_024184, NM_001081113	182	327	13188	421030345800988	4.90009e+11	1.63375e+11	8.8672e+11
KEGG_PATHWAY	mmu04914:Progesterone-mediated oocyte maturation	10	4.2735e+15	9.3396e+08	NM_007659, NM_001113179, NM_009860, NM_007630, NM_009828, NM_011121, NM_001111075, NM_016756, NM_172301, NM_019499	72	85	5621	9.18464e+15	5.13665e+10	1.28419e+11	9.18624e+11
SP_PIR_KEYWORDS	cytoskeleton	24	1.02564e+16	1.32377e+10	NM_011495, NM_001042652, NM_016692, NM_011496, NM_010620, NM_011497, NM_028760, NM_001012273, NM_144553, NM_139303, NM_198605, NM_012025, NM_145150, NM_028349, NM_026560, NM_028390, NM_001042421, NM_134471, NM_173762, NM_001111075, NM_025995, NM_028232, NM_017407, NM_172301	222	583	17569	3.25789e+15	2.4222e+12	1.21124e+11	0.0016350351751293069
GOTERM_BP_FAT	GO:0051726~regulation of cell cycle	15	641025641025641	1.38487e+10	NM_011495, NM_001042652, NM_001081363, NM_001012273, NM_019499, NM_007659, NM_007633, NM_145468, NM_001040435, NM_173762, NM_175554, NM_009765, NM_026507, NM_007891, NM_025995	182	213	13188	5.10293e+15	0.0011847449500281826	3.82395e+10	0.0021446463378538283
SP_PIR_KEYWORDS	coiled coil	45	1.92308e+16	4.10383e+09	NM_199007, NM_181815, NM_028760, NM_183046, NM_139303, NM_012025, NM_019670, NM_181061, NM_145150, NM_010615, NM_172616, NM_021886, NM_009791, NM_134471, NM_175554, NM_173762, NM_025565, NM_178113, NM_027740, NM_010721, NM_023294, NM_009004, NM_001042652, NM_016692, NM_001081346, NM_010620, NM_028752, NM_008446, NM_144553, NM_010892, NM_145588, NM_019641, NM_028349, NM_008017, NM_028390, NM_02952…	222	1726	17569	2.06332e+16	7.50721e+11	3.57614e+10	0.005068719856982096
SP_PIR_KEYWORDS	dna-binding	39	1.66667e+16	4.14494e+09	NM_175657, NM_021385, NM_206882, NM_175654, NM_178215, NM_175655, NM_175652, NM_178212, NM_011623, NM_029249, NM_033596, NM_008197, NM_146208, NM_008652, NM_175554, NM_001122959, NM_178183, NM_007891, NM_001042652, NM_178208, NM_008446, NM_001013368, XM_356549, NM_007681, NM_008252, NM_008563, NM_175660, NM_146235, NM_010931, NM_145588, NM_178200, NM_175661, NM_054045, NM_175664, NM_175666, NM_00…	222	1388	17569	222366422618584	7.58238e+10	3.44779e+11	0.005119495694549947
GOTERM_BP_FAT	GO:0006325~chromatin organization	17	7.26496e+15	5.06209e+09	NM_175657, NM_178215, NM_175654, NM_206882, NM_175655, NM_001076789, NM_175652, NM_178212, NM_033596, NM_011514, NM_008197, NM_178183, NM_178208, NM_145993, XM_356549, NM_007681, NM_175660, NM_178200, NM_175661, NM_054045, NM_175664, NM_175666, NM_153173, NM_178197, NM_024184	182	307	13188	4.01253e+15	0.0043237851810785655	1.35402e+12	0.007839092059480635
GOTERM_BP_FAT	GO:0007010~cytoskeleton organization	17	7.26496e+15	1.07972e+11	NM_001042652, NM_001014976, NM_001012273, NM_011655, NM_139303, NM_012025, NM_019670, NM_010615, NM_019641, NM_001040435, NM_025565, NM_173762, NM_028109, NM_009764, NM_023284, NM_025995, NM_023294	182	326	13188	3.77867e+15	0.009199891788863934	2.80036e+12	0.016719755665639546
GOTERM_CC_FAT	GO:0000228~nuclear chromosome	10	4.2735e+15	1.4446e+11	NM_001113179, NM_016692, NM_199007, NM_011514, NM_021385, NM_178113, NM_010892, NM_001076789, NM_011234, NM_028232	148	121	12263	6.84778e+15	0.00259692111076415	1.52947e+12	0.017792382997172673
GOTERM_CC_FAT	GO:0005815~microtubule organizing center	12	5.12821e+15	1.6679e+10	NM_011495, NM_011497, NM_001081363, NM_028760, NM_001040435, NM_001012273, NM_144553, NM_009764, NM_001111075, NM_172301, NM_028349, NM_019499	148	189	12263	5.26083e+15	0.002997745538131036	1.66778e+12	0.02054241013382807
GOTERM_CC_FAT	GO:0005813~centrosome	11	4.70085e+15	2.21354e+11	NM_011495, NM_011497, NM_001081363, NM_028760, NM_001040435, NM_001012273, NM_144553, NM_009764, NM_001111075, NM_172301, NM_028349	148	160	12263	5.69649e+15	0.003976481650421193	2.09684e+12	0.027261777492526562
SP_PIR_KEYWORDS	acetylation	52	2.22222e+15	3.80959e+09	NM_175657, NM_175654, NM_178215, NM_175655, NM_172467, NM_175652, NM_029231, NM_011623, NM_178212, NM_033596, NM_025641, NM_175554, NM_010721, NM_016756, NM_011496, NM_010620, XM_356549, NM_011655, NM_010931, NM_019641, NM_021891, NM_007659, NM_028390, NM_012012, NM_153173, NM_145614, NM_009013, NM_011943, NM_206882, NM_010615, NM_008698, NM_021886, NM_025565, NM_023209, NM_011690, NM_178183, NM_…	222	2318	17569	1.77535e+16	0.006947429564589602	3.0307e+12	0.04704384540601403
SP_PIR_KEYWORDS	methylation	12	5.12821e+15	1.02787e+12	NM_178208, XM_356549, NM_011655, NM_175657, NM_206882, NM_178215, NM_175654, NM_175660, NM_175655, NM_178200, NM_175652, NM_175661, NM_054045, NM_175664, NM_178212, NM_175666, NM_033596, NM_153173, NM_178197, NM_178183	222	218	17569	4.35631e+15	0.01863509758822679	7.83481e+11	0.12688263088774798
INTERPRO	IPR008271:Serine/threonine protein kinase, active site	14	5.98291e+15	1.7934e+12	NM_011943, NM_011496, NM_001113179, NM_011497, NM_010892, NM_007659, NM_025979, NM_001110265, NM_011121, NM_007708, NM_010790, NM_023209, NM_016756, NM_009773	192	359	17319	3.51767e+16	0.06588470453632334	0.013538598640762234	0.24799130315679152
INTERPRO	IPR017441:Protein kinase, ATP binding site	16	6.83761e+15	2.06694e+12	NM_011495, NM_011943, NM_011496, NM_001113179, NM_011497, NM_010892, NM_007659, NM_025979, NM_001110265, NM_011121, NM_007708, NM_134250, NM_023209, NM_010790, NM_016756, NM_009773	192	465	17319	3.10376e+15	0.07554569921516696	0.013006616720760977	0.28576517797928025
GOTERM_MF_FAT	GO:0004674~protein serine/threonine kinase activity	15	641025641025641	3.20867e+11	NM_011495, NM_011943, NM_011496, NM_001113179, NM_011497, NM_010892, NM_007659, NM_025979, NM_001110265, NM_011121, NM_007708, NM_023209, NM_010790, NM_016756, NM_009773	149	419	12928	3.10615e+16	0.0818223720702782	0.007088458570174816	0.4200861668226752
SP_PIR_KEYWORDS	serine/threonine-protein kinase	15	641025641025641	3.65865e+11	NM_011495, NM_011943, NM_011496, NM_001113179, NM_011497, NM_010892, NM_007659, NM_025979, NM_001110265, NM_011121, NM_007708, NM_023209, NM_010790, NM_016756, NM_009773	222	383	17569	3.09946e+16	0.06477256973647161	0.002675037228312638	0.45096008924955244
UP_SEQ_FEATURE	binding site:ATP	19	811965811965812	4.74011e+10	NM_011495, NM_011943, NM_011496, NM_001113179, NM_011497, NM_010892, NM_001083188, NM_011623, NM_007659, NM_025979, NM_134471, NM_001110265, NM_011121, NM_007708, NM_023209, NM_011690, NM_010790, NM_016756, NM_009773	217	544	15873	2.55478e+15	0.2596217658450336	0.07239429564259703	0.7030420291629591
INTERPRO	IPR002290:Serine/threonine protein kinase	11	4.70085e+15	6.9561e+10	NM_007659, NM_011495, NM_011496, NM_011943, NM_011497, NM_001110265, NM_011121, NM_007708, NM_010892, NM_010790, NM_016756	192	263	17319	377275427756654	0.23235198407530155	0.03707028174283389	0.9587068887040195
INTERPRO	IPR017442:Serine/threonine protein kinase-related	13	5.55556e+15	8.68101e+11	NM_011495, NM_011943, NM_011496, NM_011497, NM_010892, NM_007659, NM_025979, NM_001110265, NM_007708, NM_011121, NM_010790, NM_023209, NM_016756	192	371	17319	3.16076e+16	0.2810917895716568	0.04041338729864008	1.19511e+16
INTERPRO	IPR000719:Protein kinase, core	15	641025641025641	0.0010415909189481244	NM_011495, NM_011943, NM_011496, NM_001113179, NM_011497, NM_010892, NM_007659, NM_025979, NM_001110265, NM_011121, NM_007708, NM_023209, NM_010790, NM_016756, NM_009773	192	487	17319	2.77833e+15	0.3270005897661479	0.043047193599597855	1.43236e+16
SMART	SM00220:S_TKc	11	4.70085e+15	0.0015992385217328668	NM_007659, NM_011495, NM_011496, NM_011943, NM_011497, NM_001110265, NM_011121, NM_007708, NM_010892, NM_010790, NM_016756	112	263	8900	3.3236e+16	0.12719584753459012	0.06576012049077573	1.70721e+16
SP_PIR_KEYWORDS	cytoplasm	55	2.35043e+16	0.0036030295968058784	NM_009104, NM_172616, NM_009791, NM_029231, NM_134471, NM_007525, NM_013538, NM_011495, NM_001042652, NM_016692, NM_011496, NM_010620, NM_011497, NM_001012273, NM_146040, NM_019641, NM_028349, NM_026560, NM_028390, NM_177620, NM_001040435, NM_001081113, NM_025639, NM_146171, NM_028760, NM_009828, NM_001014976, NM_183046, NM_198605, NM_139303, NM_145150, NM_012025, NM_029249, NM_173762, NM_013552,…	222	3015	17569	1.44368e+16	0.48343033157453863	0.025085575230654023	4.36039e+15
UP_SEQ_FEATURE	domain:Protein kinase	15	641025641025641	0.005685793166376034	NM_011495, NM_011943, NM_011496, NM_001113179, NM_011497, NM_010892, NM_007659, NM_025979, NM_001110265, NM_011121, NM_007708, NM_023209, NM_010790, NM_016756, NM_009773	217	475	15873	2.30992e+15	0.9730852262408382	0.5147135707299966	8.13496e+15
GOTERM_MF_FAT	GO:0004672~protein kinase activity	15	641025641025641	0.006603329784674401	NM_011495, NM_011943, NM_011496, NM_001113179, NM_011497, NM_010892, NM_007659, NM_025979, NM_001110265, NM_011121, NM_007708, NM_023209, NM_010790, NM_016756, NM_009773	149	579	12928	2.2478e+15	0.8283522224946297	0.12677529487511363	8.32382e+15
SP_PIR_KEYWORDS	kinase	18	7.69231e+16	0.00792843139951679	NM_011495, NM_011943, NM_011496, NM_001113179, NM_011497, NM_010892, NM_025415, NM_007659, NM_025979, NM_145468, NM_001110265, NM_011121, NM_007708, NM_023209, NM_010790, NM_009387, NM_016756, NM_009773	222	705	17569	2.02059e+16	0.7669926361814235	0.052521756696294886	9.36395e+15
SP_PIR_KEYWORDS	transferase	29	1.23932e+16	0.00793791085796725	NM_011943, NM_001113179, NM_025979, NM_011514, NM_011121, NM_023209, NM_010790, NM_028039, NM_016756, NM_001081071, NM_009773, NM_011495, NM_007875, NM_011496, NM_011497, NM_145376, NM_145939, NM_010792, NM_010892, NM_007659, NM_178395, NM_001110265, NM_007708, NM_021288, NM_011132, NM_011133, NM_139309, NM_145614, NM_009387	222	1377	17569	1.6667e+16	0.7673997198537972	0.050753647761402454	9.37464e+15
GOTERM_BP_FAT	GO:0006468~protein amino acid phosphorylation	17	7.26496e+15	0.01401136836119617	NM_011495, NM_011943, NM_011496, NM_001113179, NM_011497, NM_010892, NM_007659, NM_007633, NM_025979, NM_001110265, NM_011121, NM_007708, NM_023209, NM_010790, NM_016756, NM_009773, NM_172301	182	635	13188	1.93992e+15	0.9999943199403061	0.29900283470586886	1.96293e+16
GOTERM_BP_FAT	GO:0006796~phosphate metabolic process	21	8.97436e+15	0.014033606180158007	NM_011495, NM_011943, NM_011496, NM_001113179, NM_011497, NM_010892, NM_007659, NM_025979, NM_007633, NM_009860, NM_001110265, NM_011121, NM_176933, NM_007708, NM_025641, NM_023209, NM_010790, NM_001111075, NM_016756, NM_172301, NM_009773	182	858	13188	1.77353e+15	0.9999944285494226	0.29224196570688377	1.96574e+15
GOTERM_BP_FAT	GO:0006793~phosphorus metabolic process	21	8.97436e+15	0.014033606180158007	NM_011495, NM_011943, NM_011496, NM_001113179, NM_011497, NM_010892, NM_007659, NM_025979, NM_007633, NM_009860, NM_001110265, NM_011121, NM_176933, NM_007708, NM_025641, NM_023209, NM_010790, NM_001111075, NM_016756, NM_172301, NM_009773	182	858	13188	1.77353e+15	0.9999944285494226	0.29224196570688377	1.96574e+15
GOTERM_BP_FAT	GO:0016310~phosphorylation	18	7.69231e+16	0.0183289633853285	NM_011495, NM_011943, NM_011496, NM_001113179, NM_011497, NM_010892, NM_007659, NM_007633, NM_025979, NM_001110265, NM_011121, NM_007708, NM_025641, NM_023209, NM_010790, NM_016756, NM_009773, NM_172301	182	711	13188	1.83447e+16	0.9999998672981736	0.35587700623911867	2.49101e+16
SP_PIR_KEYWORDS	ubl conjugation pathway	12	5.12821e+15	0.042252587652885615	NM_145468, NM_023223, NM_021385, NM_010931, NM_029766, NM_009764, NM_177561, NM_026785, NM_007525, NM_145564, NM_013538, NM_025995	222	482	17569	1.97028e+16	0.9996293784471894	0.23846956555885634	4.13292e+15
