# Supplementary material for: Reestablishment of p53/Arf and interferon-β pathways mediated by a novel adenoviral vector potentiates antiviral response and immunogenic cell death
Source: Cell Death Discov. 2017 Mar 20;3:17017–. doi: 10.1038/cddiscovery.2017.17 (PMC5357668; doi:10.1038/cddiscovery.2017.17)
Supplement: Supplementary Information [file cddiscovery201717-s4.xls]

## Sheet: chart_Cluster4
Category	Term	Count	%	PValue	Genes	List Total	Pop Hits	Pop Total	Fold Enrichment	Bonferroni	Benjamini	FDR
GOTERM_BP_FAT	GO:0006955~immune response	28	2.91667e+16	4.32476e-07	NM_030711, NM_145226, NM_010394, NM_013484, NM_010393, NM_010581, NM_021384, NM_126166, NM_001039647, NM_008360, NM_145209, NM_009425, NM_010724, NM_018851, NM_011530, NM_008599, NM_021274, NM_033541, NM_001113356, NM_172689, NM_010380, NM_023143, NM_011817, NM_009780, NM_175397, NM_010398, NM_010399, NM_172777, NM_013585	70	455	13188	1.15938e+16	0.00249539	0.00249539	0.000635317
SP_PIR_KEYWORDS	immune response	15	15625	1633.6	NM_172689, NM_010380, NM_030711, NM_013484, NM_010394, NM_023143, NM_126166, NM_009780, NM_010724, NM_175397, NM_018851, NM_011530, NM_009546, NM_010398, NM_013585, NM_001113356	84	184	17569	170506599378882	230272	230272	192935
GOTERM_BP_FAT	GO:0019882~antigen processing and presentation	11	1.14583e+16	7416.21	NM_010724, NM_010380, NM_011189, NM_011530, NM_010394, NM_010393, NM_010398, NM_001029855, NM_010399, NM_009318, NM_013585	70	78	13188	2.65692e+15	4.27914e+07	2.13957e+07	1.08945e+08
GOTERM_BP_FAT	GO:0006952~defense response	15	15625	3.52329e+08	NM_172689, NM_010380, NM_013484, NM_010394, NM_021384, NM_008330, NM_023143, NM_126166, NM_009780, NM_175397, NM_018851, NM_053109, NM_008599, NM_021274, NM_009318, NM_001113356	70	428	13188	6.6028e+15	2.03292e+11	6.77644e+09	5.17579e+10
INTERPRO	IPR018957:Zinc finger, C3HC4 RING-type	9	9375	1.98645e+11	NM_001025599, NM_009277, NM_009546, NM_028019, NM_021313, NM_030743, NM_023835, NM_028791, NM_175677	92	219	17319	7.7363e+15	0.0041826847968005065	0.0041826847968005065	0.025113391603792667
GOTERM_MF_FAT	GO:0003723~RNA binding	14	1.45833e+16	2.58888e+11	NM_172689, NM_008619, NM_011163, NM_145226, NM_020494, NM_183162, NM_126166, NM_027869, NM_019655, NM_145209, NM_030243, NM_009277, NM_025518, NM_033541	71	625	12928	4.07869e+15	0.004623438086325926	0.004623438086325926	0.031854182222823546
INTERPRO	IPR017907:Zinc finger, RING-type, conserved site	9	9375	5.70426e+10	NM_001025599, NM_009277, NM_009546, NM_028019, NM_021313, NM_030743, NM_023835, NM_028791, NM_175677	92	254	17319	6.67028e+16	0.011964194830178299	0.0060000980031126305	0.07209959556876422
GOTERM_MF_FAT	GO:0017076~purine nucleotide binding	24	25.0	7.20999e+10	NM_008619, NM_172689, NM_181545, NM_011163, NM_145226, NM_025873, NM_008330, NM_019949, NM_020494, NM_183162, NM_023141, NM_028002, NM_001024230, NM_001039647, NM_145209, NM_010724, NM_025518, NM_011530, NM_001012236, NM_033541, NM_029005, NM_172777, NM_011408, NM_013585	71	1859	12928	2.35074e+15	0.012823412979176552	0.0064323943380484305	0.08869011526979609
INTERPRO	IPR001841:Zinc finger, RING-type	9	9375	1.30223e+12	NM_001025599, NM_009277, NM_009546, NM_028019, NM_021313, NM_030743, NM_023835, NM_028791, NM_175677	92	286	17319	5.92395e+15	0.027104715151058167	0.009117786413324724	0.16452638272006492
SMART	SM00184:RING	9	9375	2.59751e+11	NM_001025599, NM_009277, NM_009546, NM_028019, NM_021313, NM_030743, NM_023835, NM_028791, NM_175677	54	286	8900	5.18648e+15	0.014186566409277512	0.014186566409277512	0.2551937052864828
GOTERM_MF_FAT	GO:0030554~adenyl nucleotide binding	20	2.08333e+16	3.48316e+12	NM_008619, NM_172689, NM_181545, NM_011163, NM_145226, NM_025873, NM_019949, NM_020494, NM_183162, NM_028002, NM_023141, NM_145209, NM_010724, NM_011530, NM_025518, NM_001012236, NM_033541, NM_029005, NM_011408, NM_013585	71	1525	12928	2.38799e+15	0.06045480066564746	0.02057190131461517	0.42779496712188614
GOTERM_MF_FAT	GO:0001883~purine nucleoside binding	20	2.08333e+16	3.88244e+11	NM_008619, NM_172689, NM_181545, NM_011163, NM_145226, NM_025873, NM_019949, NM_020494, NM_183162, NM_028002, NM_023141, NM_145209, NM_010724, NM_011530, NM_025518, NM_001012236, NM_033541, NM_029005, NM_011408, NM_013585	71	1538	12928	2.36781e+15	0.06714838820467217	0.017227169525242947	0.4767265179579039
GOTERM_MF_FAT	GO:0001882~nucleoside binding	20	2.08333e+16	4.2164e+11	NM_008619, NM_172689, NM_181545, NM_011163, NM_145226, NM_025873, NM_019949, NM_020494, NM_183162, NM_028002, NM_023141, NM_145209, NM_010724, NM_011530, NM_025518, NM_001012236, NM_033541, NM_029005, NM_011408, NM_013585	71	1548	12928	2.35251e+15	0.07271043837276914	0.014984478036254245	0.5176356581272024
SP_PIR_KEYWORDS	rna-binding	10	1.04167e+16	4.37598e+12	NM_172689, NM_030243, NM_008619, NM_011163, NM_009277, NM_025518, NM_020494, NM_027869, NM_126166, NM_019655	84	481	17569	4.34833e+15	0.059849049254733555	0.03038618473885879	0.5157453159031267
GOTERM_MF_FAT	GO:0000166~nucleotide binding	24	25.0	7.36043e+11	NM_008619, NM_172689, NM_181545, NM_011163, NM_145226, NM_025873, NM_008330, NM_019949, NM_020494, NM_183162, NM_023141, NM_028002, NM_001024230, NM_001039647, NM_145209, NM_010724, NM_025518, NM_011530, NM_001012236, NM_033541, NM_029005, NM_172777, NM_011408, NM_013585	71	2169	12928	2.01477e+16	0.12348384299791271	0.021727179426980547	0.9020164491724381
GOTERM_MF_FAT	GO:0032553~ribonucleotide binding	21	21875	9.32636e+11	NM_008619, NM_172689, NM_181545, NM_011163, NM_145226, NM_025873, NM_008330, NM_019949, NM_020494, NM_183162, NM_023141, NM_001024230, NM_001039647, NM_145209, NM_010724, NM_011530, NM_033541, NM_029005, NM_172777, NM_011408, NM_013585	71	1785	12928	2.14217e+16	0.15381709158759982	0.023577564260736983	1.14167e+15
GOTERM_MF_FAT	GO:0032555~purine ribonucleotide binding	21	21875	9.32636e+11	NM_008619, NM_172689, NM_181545, NM_011163, NM_145226, NM_025873, NM_008330, NM_019949, NM_020494, NM_183162, NM_023141, NM_001024230, NM_001039647, NM_145209, NM_010724, NM_011530, NM_033541, NM_029005, NM_172777, NM_011408, NM_013585	71	1785	12928	2.14217e+16	0.15381709158759982	0.023577564260736983	1.14167e+15
SP_PIR_KEYWORDS	ubl conjugation	9	9375	0.00314950600958438	NM_172689, NM_008390, NM_009546, NM_021313, NM_001009935, NM_019655, NM_028791, NM_013692, NM_007829	84	520	17569	3.61999e+16	0.35903545527004754	0.13779341449634253	3.65803e+16
GOTERM_MF_FAT	GO:0005524~ATP binding	17	1.77083e+16	0.003583147436250357	NM_008619, NM_172689, NM_181545, NM_011163, NM_145226, NM_025873, NM_019949, NM_020494, NM_183162, NM_023141, NM_145209, NM_010724, NM_011530, NM_033541, NM_029005, NM_011408, NM_013585	71	1434	12928	2.1586e+16	0.47404268988158804	0.07717614618241309	432120421558847
GOTERM_MF_FAT	GO:0032559~adenyl ribonucleotide binding	17	1.77083e+16	0.004028674775941581	NM_008619, NM_172689, NM_181545, NM_011163, NM_145226, NM_025873, NM_019949, NM_020494, NM_183162, NM_023141, NM_145209, NM_010724, NM_011530, NM_033541, NM_029005, NM_011408, NM_013585	71	1451	12928	2.13331e+16	0.5145064627293747	0.0771491962764439	4.84634e+15
GOTERM_CC_FAT	GO:0005783~endoplasmic reticulum	10	1.04167e+16	0.00452135789489793	NM_010724, NM_030711, NM_011530, NM_025518, NM_008330, NM_021384, NM_126166, NM_023141, NM_009318, NM_013585	49	834	12263	3.00078e+16	0.3072322146221641	0.3072322146221641	4.71472e+16
SP_PIR_KEYWORDS	zinc-finger	13	1.35417e+16	0.01052591802707533	NM_001025599, NM_001033196, NM_009277, NM_172603, NM_025873, NM_009546, NM_028019, NM_021313, NM_030743, NM_023835, NM_028791, NM_175677, NM_013692	84	1201	17569	2.26396e+16	0.7750823029254679	0.3113383369248641	1.17511e+16
SP_PIR_KEYWORDS	zinc	17	1.77083e+16	0.012771388048014524	NM_172689, NM_030711, NM_001033196, NM_021888, NM_025873, NM_021313, NM_030743, NM_019655, NM_028791, NM_175677, NM_013692, NM_001025599, NM_009277, NM_172603, NM_009546, NM_028019, NM_023835	84	1862	17569	1.90958e+16	0.8367322369338932	0.3040467159740805	140882456375933
GOTERM_BP_FAT	GO:0044265~cellular macromolecule catabolic process	9	9375	0.013329639016989707	NM_010724, NM_030711, NM_026580, NM_019949, NM_021313, NM_027869, NM_013640, NM_028791, NM_013585	70	605	13188	2.80264e+16	0.9995661979827841	0.8556812057454594	1.78918e+15
GOTERM_BP_FAT	GO:0009057~macromolecule catabolic process	9	9375	0.019722514504268353	NM_010724, NM_030711, NM_026580, NM_019949, NM_021313, NM_027869, NM_013640, NM_028791, NM_013585	70	650	13188	2.60862e+16	0.9999898049534037	0.8996129151236989	2.53697e+16
SP_PIR_KEYWORDS	hydrolase	14	1.45833e+16	0.02209199265987337	NM_172689, NM_008619, NM_030711, NM_013484, NM_020494, NM_023143, NM_019655, NM_009780, NM_010724, NM_018851, NM_001012236, NM_026580, NM_013640, NM_013585, NM_001113356	84	1490	17569	1.96521e+16	0.957143340458653	0.4084342074863183	2.31961e+16
GOTERM_BP_FAT	GO:0006508~proteolysis	11	1.14583e+16	0.03752129585849566	NM_010724, NM_030711, NM_013484, NM_026580, NM_019949, NM_023143, NM_021313, NM_013640, NM_028791, NM_009780, NM_013585, NM_001113356	70	1015	13188	2.04177e+15	0.9999999997389754	0.9747198151712679	4.2982e+15
GOTERM_CC_FAT	GO:0044459~plasma membrane part	12	12.5	0.04210629703013907	NM_010380, NM_021893, NM_010394, NM_010393, NM_053109, NM_010581, NM_021384, NM_026913, NM_010741, NM_010398, NM_010399, NM_009318	49	1602	12263	1.87465e+16	0.9693307764215132	0.8248736925002791	3.67745e+15
